# Supplementary material for: Super interactive promoters provide insight into cell type-specific regulatory networks in blood lineage cell types
Source: PLoS Genet. 2022 Jan 31;18(1):e1009984. doi: 10.1371/journal.pgen.1009984 (PMC8830683; doi:10.1371/journal.pgen.1009984)
Supplement: S2 Dataset — Each sheet in the Excel file provides information for the SIP PIRs that overlap with a relevant GWAS variant, for each of the five cell types (Ery = erythrocytes; MacMon = macrophages/monocytes; MK = megakaryocytes; nCD4 = naive CD4 T-cells; Neu = neutrophils). The columns baitID, baitChr, baitStart, baitEnd, and baitName pertain to the promoter bait identifier, gene(s), and bait location (from the Javierre et al. [1] pcHi-C data). The columns oeStart, oeEnd, oeID, and oeName pertain to the other end (PIR) location, identifier, and gene(s). The column specific indicates if the SIP gene is only found in this particular cell type (i.e., a cell type-specific SIP). The remaining columns pertain to the GWAS variants: Phenotype, VariantID, rsID, Position (hg19 base pair location of variant), pval, ancestry, and data (Vuckovic et al. [2] or Chen et al. [3]). The column “ATACseq_olap” denote whether the variant overlaps with cell-type-specific ATAC-seq peaks and the column “Motifs_genename” annotates transcription factor binding motifs the variant disrupts. (XLSX) [file pgen.1009984.s034.xlsx]

## Sheet: Reference
Reference
1. Javierre BM, Burren OS, Wilder SP, Kreuzhuber R, Hill SM, Sewitz S, et al. Lineage-Specific Genome Architecture Links Enhancers and Non-coding Disease Variants to Target Gene Promoters. Cell. 2016;167(5):1369-84 e19. Epub 2016/11/20. doi: 10.1016/j.cell.2016.09.037. PubMed PMID: 27863249; PubMed Central PMCID: PMCPMC5123897
2. Vuckovic D, Bao EL, Akbari P, Lareau CA, Mousas A, Jiang T, et al. The Polygenic and Monogenic Basis of Blood Traits and Diseases. Cell. 2020;182(5):1214-31 e11. Epub 2020/09/06. doi: 10.1016/j.cell.2020.08.008. PubMed PMID: 32888494; PubMed Central PMCID: PMCPMC7482360.
3.Chen L, Kostadima M, Martens JHA, Canu G, Garcia SP, Turro E, et al. Transcriptional diversity during lineage commitment of human blood progenitors. Science (New York, NY). 2014;345(6204):1251033. Epub 2014/09/27. doi: 10.1126/science.1251033. PubMed PMID: 25258084; PubMed Central PMCID: PMCPMC4254742.

## Sheet: Ery_SIPs
baitID	baitName	baitChr	baitStart	baitEnd	oeStart	oeEnd	oeID	oeName	Specific	Phenotype	VariantID	rsID	Position	pval	ancestry	data	Ery_ATACseq_olap	Motifs_genename
618814	HIST1H1B	6	27834351	27837620	26034592	26050868	618286	HIST1H2BB;HIST1H3C;U91328.2	0	RDW	6:26046565_G_A	rs7756117	26046565	3.86202e-91	EUR	Vuckovic	0
618814	HIST1H1B	6	27834351	27837620	26097561	26107989	618301	HIST1H4C	0	HCT	6:26098474_C_T	rs79220007	26098474	2.23e-267	transEthnic	Chen	0
618814	HIST1H1B	6	27834351	27837620	26097561	26107989	618301	HIST1H4C	0	MCH	6:26104632_T_G	rs198851	26104632	0	EUR	Vuckovic	1
618814	HIST1H1B	6	27834351	27837620	26097561	26107989	618301	HIST1H4C	0	HCT	6:26104632_T_G	rs198851	26104632	1.79925e-137	EUR	Vuckovic	1
618814	HIST1H1B	6	27834351	27837620	26097561	26107989	618301	HIST1H4C	0	RDW	6:26104632_T_G	rs198851	26104632	0	EUR	Vuckovic	1
618814	HIST1H1B	6	27834351	27837620	26097561	26107989	618301	HIST1H4C	0	HGB	6:26104632_T_G	rs198851	26104632	1.31501e-291	EUR	Vuckovic	1
618814	HIST1H1B	6	27834351	27837620	26097561	26107989	618301	HIST1H4C	0	MCHC	6:26104632_G_T	rs198851	26104632	0	transEthnic	Chen	1
618814	HIST1H1B	6	27834351	27837620	26107990	26113513	618302	HIST1H1T	0	RBC	6:26109233_T_G	rs707892	26109233	8.61593e-36	EUR	Vuckovic	0
618814	HIST1H1B	6	27834351	27837620	26107990	26113513	618302	HIST1H1T	0	RBC	6:26112620_T_G	rs198839	26112620	2.94781e-20	EUR	Vuckovic	0
618316	HIST1H2AD;HIST1H3D	6	26196886	26199681	26034592	26050868	618286	HIST1H2BB;HIST1H3C;U91328.2	0	RDW	6:26046565_G_A	rs7756117	26046565	3.86202e-91	EUR	Vuckovic	0
618316	HIST1H2AD;HIST1H3D	6	26196886	26199681	27849445	27852998	618818	.	0	RBC	6:27852978_G_A	rs9461418	27852978	9.13314e-10	EUR	Vuckovic	0
385358	ITGA4	2	182319283	182329022	181923178	181934986	385213	.	0	MCH	2:181930057_G_A	rs62178782	181930057	2.70552e-10	EUR	Vuckovic	0
385358	ITGA4	2	182319283	182329022	181962449	181963091	385225	.	0	HCT	2:181962621_A_G	rs10205700	181962621	2.95e-11	transEthnic	Chen	0
385358	ITGA4	2	182319283	182329022	181964903	181969644	385227	.	0	RBC	2:181967075_A_G	rs2368196	181967075	7.02e-21	transEthnic	Chen	0
618793	HIST1H3H	6	27776624	27782228	26034592	26050868	618286	HIST1H2BB;HIST1H3C;U91328.2	0	RDW	6:26046565_G_A	rs7756117	26046565	3.86202e-91	EUR	Vuckovic	0
618605	HIST1H2AH;HIST1H2BK;MIR3143	6	27113447	27115524	27849445	27852998	618818	.	0	RBC	6:27852978_G_A	rs9461418	27852978	9.13314e-10	EUR	Vuckovic	0
618285	HIST1H2AB	6	26032305	26034591	26097561	26107989	618301	HIST1H4C	0	HCT	6:26098474_C_T	rs79220007	26098474	2.23e-267	transEthnic	Chen	0
618285	HIST1H2AB	6	26032305	26034591	26097561	26107989	618301	HIST1H4C	0	MCH	6:26104632_T_G	rs198851	26104632	0	EUR	Vuckovic	1
618285	HIST1H2AB	6	26032305	26034591	26097561	26107989	618301	HIST1H4C	0	HCT	6:26104632_T_G	rs198851	26104632	1.79925e-137	EUR	Vuckovic	1
618285	HIST1H2AB	6	26032305	26034591	26097561	26107989	618301	HIST1H4C	0	RDW	6:26104632_T_G	rs198851	26104632	0	EUR	Vuckovic	1
618285	HIST1H2AB	6	26032305	26034591	26097561	26107989	618301	HIST1H4C	0	HGB	6:26104632_T_G	rs198851	26104632	1.31501e-291	EUR	Vuckovic	1
618285	HIST1H2AB	6	26032305	26034591	26097561	26107989	618301	HIST1H4C	0	MCHC	6:26104632_G_T	rs198851	26104632	0	transEthnic	Chen	1
618285	HIST1H2AB	6	26032305	26034591	27849445	27852998	618818	.	0	RBC	6:27852978_G_A	rs9461418	27852978	9.13314e-10	EUR	Vuckovic	0
618816	HIST1H4L	6	27840382	27845139	26034592	26050868	618286	HIST1H2BB;HIST1H3C;U91328.2	0	RDW	6:26046565_G_A	rs7756117	26046565	3.86202e-91	EUR	Vuckovic	0
618816	HIST1H4L	6	27840382	27845139	26097561	26107989	618301	HIST1H4C	0	HCT	6:26098474_C_T	rs79220007	26098474	2.23e-267	transEthnic	Chen	0
618816	HIST1H4L	6	27840382	27845139	26097561	26107989	618301	HIST1H4C	0	MCH	6:26104632_T_G	rs198851	26104632	0	EUR	Vuckovic	1
618816	HIST1H4L	6	27840382	27845139	26097561	26107989	618301	HIST1H4C	0	HCT	6:26104632_T_G	rs198851	26104632	1.79925e-137	EUR	Vuckovic	1
618816	HIST1H4L	6	27840382	27845139	26097561	26107989	618301	HIST1H4C	0	RDW	6:26104632_T_G	rs198851	26104632	0	EUR	Vuckovic	1
618816	HIST1H4L	6	27840382	27845139	26097561	26107989	618301	HIST1H4C	0	HGB	6:26104632_T_G	rs198851	26104632	1.31501e-291	EUR	Vuckovic	1
618816	HIST1H4L	6	27840382	27845139	26097561	26107989	618301	HIST1H4C	0	MCHC	6:26104632_G_T	rs198851	26104632	0	transEthnic	Chen	1
618816	HIST1H4L	6	27840382	27845139	26107990	26113513	618302	HIST1H1T	0	RBC	6:26109233_T_G	rs707892	26109233	8.61593e-36	EUR	Vuckovic	0
618816	HIST1H4L	6	27840382	27845139	26107990	26113513	618302	HIST1H1T	0	RBC	6:26112620_T_G	rs198839	26112620	2.94781e-20	EUR	Vuckovic	0
618816	HIST1H4L	6	27840382	27845139	26117724	26133165	618304	HIST1H2AC;HIST1H2BC	0	HGB	6:26123502_C_T	rs115740542	26123502	0	transEthnic	Chen	1
618816	HIST1H4L	6	27840382	27845139	27849445	27852998	618818	.	0	RBC	6:27852978_G_A	rs9461418	27852978	9.13314e-10	EUR	Vuckovic	0
618010	RP3-522P13.1;RP3-522P13.3	6	25254994	25266229	25712175	25714910	618180	.	0	RDW	6:25712496_C_A	rs115902543	25712496	9.16997e-10	EUR	Vuckovic	0
618010	RP3-522P13.1;RP3-522P13.3	6	25254994	25266229	25712175	25714910	618180	.	0	HGB	6:25712496_C_A	rs115902543	25712496	7.61037e-10	EUR	Vuckovic	0
618010	RP3-522P13.1;RP3-522P13.3	6	25254994	25266229	25881345	25887141	618228	HIST1H2APS2;SLC17A3	0	HCT	6:25884148_C_T	rs473913	25884148	2.73075e-23	EUR	Vuckovic	0
618010	RP3-522P13.1;RP3-522P13.3	6	25254994	25266229	25928489	25935867	618253	SLC17A2	0	RDW	6:25933932_A_T	rs11756659	25933932	4.22122e-23	EUR	Vuckovic	0
344502	AC010883.5	2	43455071	43460452	43153563	43161733	344430	.	0	MCH	2:43161180_A_G	rs12712870	43161180	4.33342e-13	EUR	Vuckovic	1	RUNX3;SOX2
618802	HIST1H4K	6	27792447	27801291	26034592	26050868	618286	HIST1H2BB;HIST1H3C;U91328.2	0	RDW	6:26046565_G_A	rs7756117	26046565	3.86202e-91	EUR	Vuckovic	0
618802	HIST1H4K	6	27792447	27801291	26097561	26107989	618301	HIST1H4C	0	HCT	6:26098474_C_T	rs79220007	26098474	2.23e-267	transEthnic	Chen	0
618802	HIST1H4K	6	27792447	27801291	26097561	26107989	618301	HIST1H4C	0	MCH	6:26104632_T_G	rs198851	26104632	0	EUR	Vuckovic	1
618802	HIST1H4K	6	27792447	27801291	26097561	26107989	618301	HIST1H4C	0	HCT	6:26104632_T_G	rs198851	26104632	1.79925e-137	EUR	Vuckovic	1
618802	HIST1H4K	6	27792447	27801291	26097561	26107989	618301	HIST1H4C	0	RDW	6:26104632_T_G	rs198851	26104632	0	EUR	Vuckovic	1
618802	HIST1H4K	6	27792447	27801291	26097561	26107989	618301	HIST1H4C	0	HGB	6:26104632_T_G	rs198851	26104632	1.31501e-291	EUR	Vuckovic	1
618802	HIST1H4K	6	27792447	27801291	26097561	26107989	618301	HIST1H4C	0	MCHC	6:26104632_G_T	rs198851	26104632	0	transEthnic	Chen	1
618802	HIST1H4K	6	27792447	27801291	26107990	26113513	618302	HIST1H1T	0	RBC	6:26109233_T_G	rs707892	26109233	8.61593e-36	EUR	Vuckovic	0
618802	HIST1H4K	6	27792447	27801291	26107990	26113513	618302	HIST1H1T	0	RBC	6:26112620_T_G	rs198839	26112620	2.94781e-20	EUR	Vuckovic	0
527386	SLC9B1	4	103935166	103941497	103188637	103189863	527154	.	0	HCT	4:103188709_C_T	rs13107325	103188709	2.506e-35	EUR	Vuckovic	0	E2F7
527386	SLC9B1	4	103935166	103941497	103188637	103189863	527154	.	0	HGB	4:103188709_C_T	rs13107325	103188709	6.67258e-35	EUR	Vuckovic	0	E2F7
527386	SLC9B1	4	103935166	103941497	103188637	103189863	527154	.	0	HCT	4:103188709_C_T	rs13107325	103188709	3.08e-38	transEthnic	Chen	0	E2F7
527386	SLC9B1	4	103935166	103941497	103188637	103189863	527154	.	0	HGB	4:103188709_C_T	rs13107325	103188709	9.54e-38	transEthnic	Chen	0	E2F7
527386	SLC9B1	4	103935166	103941497	103188637	103189863	527154	.	0	RBC	4:103188709_C_T	rs13107325	103188709	2.04e-14	transEthnic	Chen	0	E2F7
527386	SLC9B1	4	103935166	103941497	103227700	103228834	527171	.	0	RBC	4:103228830_C_T	rs13105581	103228830	9.57325e-13	EUR	Vuckovic	0	POU1F1
527386	SLC9B1	4	103935166	103941497	103495390	103497264	527255	.	0	MCHC	4:103495532_G_A	rs230539	103495532	4.65044e-09	EUR	Vuckovic	0
618815	HIST1H3I	6	27837621	27840381	26034592	26050868	618286	HIST1H2BB;HIST1H3C;U91328.2	0	RDW	6:26046565_G_A	rs7756117	26046565	3.86202e-91	EUR	Vuckovic	0
618815	HIST1H3I	6	27837621	27840381	26097561	26107989	618301	HIST1H4C	0	HCT	6:26098474_C_T	rs79220007	26098474	2.23e-267	transEthnic	Chen	0
618815	HIST1H3I	6	27837621	27840381	26097561	26107989	618301	HIST1H4C	0	MCH	6:26104632_T_G	rs198851	26104632	0	EUR	Vuckovic	1
618815	HIST1H3I	6	27837621	27840381	26097561	26107989	618301	HIST1H4C	0	HCT	6:26104632_T_G	rs198851	26104632	1.79925e-137	EUR	Vuckovic	1
618815	HIST1H3I	6	27837621	27840381	26097561	26107989	618301	HIST1H4C	0	RDW	6:26104632_T_G	rs198851	26104632	0	EUR	Vuckovic	1
618815	HIST1H3I	6	27837621	27840381	26097561	26107989	618301	HIST1H4C	0	HGB	6:26104632_T_G	rs198851	26104632	1.31501e-291	EUR	Vuckovic	1
618815	HIST1H3I	6	27837621	27840381	26097561	26107989	618301	HIST1H4C	0	MCHC	6:26104632_G_T	rs198851	26104632	0	transEthnic	Chen	1
618815	HIST1H3I	6	27837621	27840381	26107990	26113513	618302	HIST1H1T	0	RBC	6:26109233_T_G	rs707892	26109233	8.61593e-36	EUR	Vuckovic	0
618815	HIST1H3I	6	27837621	27840381	26107990	26113513	618302	HIST1H1T	0	RBC	6:26112620_T_G	rs198839	26112620	2.94781e-20	EUR	Vuckovic	0
618815	HIST1H3I	6	27837621	27840381	26117724	26133165	618304	HIST1H2AC;HIST1H2BC	0	HGB	6:26123502_C_T	rs115740542	26123502	0	transEthnic	Chen	1
119460	TIMM10	11	57295377	57298400	57170562	57173466	119431	.	0	MCH	11:57173433_A_G	rs11229023	57173433	1.57327e-14	EUR	Vuckovic	0	ZBTB18
119460	TIMM10	11	57295377	57298400	57413535	57427540	119488	AP000662.4;CLP1;YPEL4	0	MCH	11:57421457_C_A	rs7117878	57421457	5.89663e-23	EUR	Vuckovic	0	NR1I2;NR1I3
119460	TIMM10	11	57295377	57298400	57450578	57456329	119497	.	0	MCH	11:57450720_A_C	rs488769	57450720	2.78e-21	transEthnic	Chen	0
618284	HIST1H3B	6	26031513	26032304	27849445	27852998	618818	.	0	RBC	6:27852978_G_A	rs9461418	27852978	9.13314e-10	EUR	Vuckovic	0
618822	HIST1H2AM;HIST1H3J	6	27858120	27861034	26034592	26050868	618286	HIST1H2BB;HIST1H3C;U91328.2	0	RDW	6:26046565_G_A	rs7756117	26046565	3.86202e-91	EUR	Vuckovic	0
618822	HIST1H2AM;HIST1H3J	6	27858120	27861034	26097561	26107989	618301	HIST1H4C	0	HCT	6:26098474_C_T	rs79220007	26098474	2.23e-267	transEthnic	Chen	0
618822	HIST1H2AM;HIST1H3J	6	27858120	27861034	26097561	26107989	618301	HIST1H4C	0	MCH	6:26104632_T_G	rs198851	26104632	0	EUR	Vuckovic	1
618822	HIST1H2AM;HIST1H3J	6	27858120	27861034	26097561	26107989	618301	HIST1H4C	0	HCT	6:26104632_T_G	rs198851	26104632	1.79925e-137	EUR	Vuckovic	1
618822	HIST1H2AM;HIST1H3J	6	27858120	27861034	26097561	26107989	618301	HIST1H4C	0	RDW	6:26104632_T_G	rs198851	26104632	0	EUR	Vuckovic	1
618822	HIST1H2AM;HIST1H3J	6	27858120	27861034	26097561	26107989	618301	HIST1H4C	0	HGB	6:26104632_T_G	rs198851	26104632	1.31501e-291	EUR	Vuckovic	1
618822	HIST1H2AM;HIST1H3J	6	27858120	27861034	26097561	26107989	618301	HIST1H4C	0	MCHC	6:26104632_G_T	rs198851	26104632	0	transEthnic	Chen	1
618822	HIST1H2AM;HIST1H3J	6	27858120	27861034	26107990	26113513	618302	HIST1H1T	0	RBC	6:26109233_T_G	rs707892	26109233	8.61593e-36	EUR	Vuckovic	0
618822	HIST1H2AM;HIST1H3J	6	27858120	27861034	26107990	26113513	618302	HIST1H1T	0	RBC	6:26112620_T_G	rs198839	26112620	2.94781e-20	EUR	Vuckovic	0
618801	HIST1H4J	6	27790966	27792446	26034592	26050868	618286	HIST1H2BB;HIST1H3C;U91328.2	0	RDW	6:26046565_G_A	rs7756117	26046565	3.86202e-91	EUR	Vuckovic	0
618801	HIST1H4J	6	27790966	27792446	26097561	26107989	618301	HIST1H4C	0	HCT	6:26098474_C_T	rs79220007	26098474	2.23e-267	transEthnic	Chen	0
618801	HIST1H4J	6	27790966	27792446	26097561	26107989	618301	HIST1H4C	0	MCH	6:26104632_T_G	rs198851	26104632	0	EUR	Vuckovic	1
618801	HIST1H4J	6	27790966	27792446	26097561	26107989	618301	HIST1H4C	0	HCT	6:26104632_T_G	rs198851	26104632	1.79925e-137	EUR	Vuckovic	1
618801	HIST1H4J	6	27790966	27792446	26097561	26107989	618301	HIST1H4C	0	RDW	6:26104632_T_G	rs198851	26104632	0	EUR	Vuckovic	1
618801	HIST1H4J	6	27790966	27792446	26097561	26107989	618301	HIST1H4C	0	HGB	6:26104632_T_G	rs198851	26104632	1.31501e-291	EUR	Vuckovic	1
618801	HIST1H4J	6	27790966	27792446	26097561	26107989	618301	HIST1H4C	0	MCHC	6:26104632_G_T	rs198851	26104632	0	transEthnic	Chen	1
618801	HIST1H4J	6	27790966	27792446	26107990	26113513	618302	HIST1H1T	0	RBC	6:26109233_T_G	rs707892	26109233	8.61593e-36	EUR	Vuckovic	0
618801	HIST1H4J	6	27790966	27792446	26107990	26113513	618302	HIST1H1T	0	RBC	6:26112620_T_G	rs198839	26112620	2.94781e-20	EUR	Vuckovic	0
618801	HIST1H4J	6	27790966	27792446	26117724	26133165	618304	HIST1H2AC;HIST1H2BC	0	HGB	6:26123502_C_T	rs115740542	26123502	0	transEthnic	Chen	1
268169	BRD7;RP11-21B23.1	16	50395469	50403807	50042159	50045716	268090	.	0	MCH	16:50044969_G_A	rs75667161	50044969	5.27313e-21	EUR	Vuckovic	0
268169	BRD7;RP11-21B23.1	16	50395469	50403807	50080699	50090292	268099	.	0	RDW	16:50088999_GAT_G	rs67773324	50088999	3.45957e-26	EUR	Vuckovic	0
618602	HIST1H4I	6	27106418	27107452	26097561	26107989	618301	HIST1H4C	0	HCT	6:26098474_C_T	rs79220007	26098474	2.23e-267	transEthnic	Chen	0
618602	HIST1H4I	6	27106418	27107452	26097561	26107989	618301	HIST1H4C	0	MCH	6:26104632_T_G	rs198851	26104632	0	EUR	Vuckovic	1
618602	HIST1H4I	6	27106418	27107452	26097561	26107989	618301	HIST1H4C	0	HCT	6:26104632_T_G	rs198851	26104632	1.79925e-137	EUR	Vuckovic	1
618602	HIST1H4I	6	27106418	27107452	26097561	26107989	618301	HIST1H4C	0	RDW	6:26104632_T_G	rs198851	26104632	0	EUR	Vuckovic	1
618602	HIST1H4I	6	27106418	27107452	26097561	26107989	618301	HIST1H4C	0	HGB	6:26104632_T_G	rs198851	26104632	1.31501e-291	EUR	Vuckovic	1
618602	HIST1H4I	6	27106418	27107452	26097561	26107989	618301	HIST1H4C	0	MCHC	6:26104632_G_T	rs198851	26104632	0	transEthnic	Chen	1
618602	HIST1H4I	6	27106418	27107452	26107990	26113513	618302	HIST1H1T	0	RBC	6:26109233_T_G	rs707892	26109233	8.61593e-36	EUR	Vuckovic	0
618602	HIST1H4I	6	27106418	27107452	26107990	26113513	618302	HIST1H1T	0	RBC	6:26112620_T_G	rs198839	26112620	2.94781e-20	EUR	Vuckovic	0
289005	HOXB3;HOXB-AS3	17	46660464	46668809	46433750	46435878	288943	.	0	RBC	17:46434993_A_G	rs9906651	46434993	2.43e-26	transEthnic	Chen	0
618317	HIST1H2BF;HIST1H4E;RP1-34B20.4	6	26199682	26205858	27849445	27852998	618818	.	0	RBC	6:27852978_G_A	rs9461418	27852978	9.13314e-10	EUR	Vuckovic	0
135697	NNMT	11	114127328	114130511	113969883	113981481	135656	.	0	MCH	11:113981241_A_G	rs17116384	113981241	6.21088e-27	EUR	Vuckovic	0	MYBL2
135697	NNMT	11	114127328	114130511	113969883	113981481	135656	.	0	RBC	11:113981241_A_G	rs17116384	113981241	1.0323e-17	EUR	Vuckovic	0	MYBL2
135697	NNMT	11	114127328	114130511	113981482	113982441	135657	.	0	MCH	11:113982321_A_T	rs73000965	113982321	2e-28	transEthnic	Chen	0
135697	NNMT	11	114127328	114130511	113981482	113982441	135657	.	0	RBC	11:113982321_A_T	rs73000965	113982321	1.67e-21	transEthnic	Chen	0
246874	ADAM10	15	59040631	59042709	58677513	58684361	246764	.	0	RBC	15:58678720_T_C	rs261290	58678720	1.45841e-12	EUR	Vuckovic	0	DBP;HLF;NFIL3
246874	ADAM10	15	59040631	59042709	58677513	58684361	246764	.	0	HCT	15:58679668_G_A	rs7350789	58679668	2.31828e-12	EUR	Vuckovic	0	FOXM1;GLI1;GLI2;GLI3;KLF3;ZIC1;ZIC2;ZIC3
246874	ADAM10	15	59040631	59042709	58677513	58684361	246764	.	0	HGB	15:58680178_T_C	rs261291	58680178	5.05069e-16	EUR	Vuckovic	0
246874	ADAM10	15	59040631	59042709	58722128	58725181	246778	.	0	RBC	15:58723939_G_A	rs2070895	58723939	5.69909e-12	EUR	Vuckovic	0	ONECUT1;ONECUT2;PBX2
246874	ADAM10	15	59040631	59042709	58722128	58725181	246778	.	0	HCT	15:58723939_G_A	rs2070895	58723939	3.02261e-15	EUR	Vuckovic	0	ONECUT1;ONECUT2;PBX2
246874	ADAM10	15	59040631	59042709	58722128	58725181	246778	.	0	HGB	15:58723939_G_A	rs2070895	58723939	2.80278e-19	EUR	Vuckovic	0	ONECUT1;ONECUT2;PBX2
246874	ADAM10	15	59040631	59042709	58722128	58725181	246778	.	0	HCT	15:58723939_A_G	rs2070895	58723939	2.3e-16	transEthnic	Chen	0
246874	ADAM10	15	59040631	59042709	58722128	58725181	246778	.	0	HGB	15:58723939_A_G	rs2070895	58723939	4.63e-23	transEthnic	Chen	0
246874	ADAM10	15	59040631	59042709	58722128	58725181	246778	.	0	RBC	15:58723939_A_G	rs2070895	58723939	1.05e-13	transEthnic	Chen	0
592091	TNFAIP8	5	118600720	118609276	118445474	118463611	592052	.	0	MCH	5:118461560_A_G	rs34904684	118461560	1.41024e-10	EUR	Vuckovic	0
136563	AP000936.4;SIK3	11	116968002	116974060	116647667	116651043	136485	.	0	RDW	11:116648917_G_C	rs964184	116648917	3.72271e-49	EUR	Vuckovic	0	PTF1A
136563	AP000936.4;SIK3	11	116968002	116974060	116647667	116651043	136485	.	0	MCHC	11:116648917_G_C	rs964184	116648917	1.60918e-45	EUR	Vuckovic	0	PTF1A
136563	AP000936.4;SIK3	11	116968002	116974060	116647667	116651043	136485	.	0	MCHC	11:116648917_C_G	rs964184	116648917	1.4e-50	transEthnic	Chen	0
136563	AP000936.4;SIK3	11	116968002	116974060	116647667	116651043	136485	.	0	RDW	11:116648917_C_G	rs964184	116648917	2.51e-49	transEthnic	Chen	0
136563	AP000936.4;SIK3	11	116968002	116974060	116657530	116663529	136490	APOA5;ZNF259	0	MCHC	11:116662579_C_T	rs651821	116662579	1.52e-12	EAS	Chen	1
136563	AP000936.4;SIK3	11	116968002	116974060	116657530	116663529	136490	APOA5;ZNF259	0	MCHC	11:116663128_C_T	rs45611741	116663128	5.54093e-10	EUR	Vuckovic	0
136563	AP000936.4;SIK3	11	116968002	116974060	116689766	116707937	136496	APOA1-AS;APOA4;APOC3	0	RDW	11:116701354_G_A	rs138326449	116701354	2.04605e-38	EUR	Vuckovic	0	NFIA+NFIB+NFIC+NFIX
136563	AP000936.4;SIK3	11	116968002	116974060	116775928	116783462	136514	.	0	RDW	11:116781545_C_A	rs11216183	116781545	6.64593e-13	EUR	Vuckovic	0	FOXJ3
568582	HMGCS1	5	43310396	43314230	43057019	43073557	568520	.	0	MCHC	5:43073531_C_T	rs67276929	43073531	8.97392e-11	EUR	Vuckovic	0	BPTF
568582	HMGCS1	5	43310396	43314230	43597994	43601533	568681	.	0	RDW	5:43598644_C_CA	rs11381197	43598644	7.29621e-16	EUR	Vuckovic	0
344501	ZFP36L2	2	43450920	43455070	43153563	43161733	344430	.	0	MCH	2:43161180_A_G	rs12712870	43161180	4.33342e-13	EUR	Vuckovic	1	RUNX3;SOX2
618330	HIST1H4G	6	26244367	26249842	27849445	27852998	618818	.	0	RBC	6:27852978_G_A	rs9461418	27852978	9.13314e-10	EUR	Vuckovic	0
298632	MYL12B;RP13-270P17.1	18	3260099	3263541	2977223	2981976	298551	.	0	RDW	18:2981398_C_T	rs681869	2981398	2.08e-15	transEthnic	Chen	1	HOXD10
298632	MYL12B;RP13-270P17.1	18	3260099	3263541	2995031	2995959	298561	.	0	RDW	18:2995194_GA_G	rs35555695	2995194	2.50008e-16	EUR	Vuckovic	1
298632	MYL12B;RP13-270P17.1	18	3260099	3263541	3437576	3446152	298676	.	0	MCH	18:3441167_C_G	rs8087619	3441167	9.82073e-11	EUR	Vuckovic	0
298632	MYL12B;RP13-270P17.1	18	3260099	3263541	3437576	3446152	298676	.	0	MCH	18:3443119_C_T	rs238544	3443119	2.53e-11	transEthnic	Chen	1	BACH1;NHLH1;TAL1;TFAP4
618331	HIST1H3F	6	26249843	26251379	27849445	27852998	618818	.	0	RBC	6:27852978_G_A	rs9461418	27852978	9.13314e-10	EUR	Vuckovic	0
617998	RP11-191A15.4	6	25214810	25223692	25712175	25714910	618180	.	0	RDW	6:25712496_C_A	rs115902543	25712496	9.16997e-10	EUR	Vuckovic	0
617998	RP11-191A15.4	6	25214810	25223692	25712175	25714910	618180	.	0	HGB	6:25712496_C_A	rs115902543	25712496	7.61037e-10	EUR	Vuckovic	0
126722	PICALM	11	85778970	85786092	85859380	85863368	126740	.	0	RDW	11:85859916_C_T	rs10898440	85859916	3.72012e-10	EUR	Vuckovic	0
624572	PGK2	6	49752351	49757086	49607004	49609289	624527	.	0	MCHC	6:49607111_C_T	rs188522023	49607111	6.78558e-15	EUR	Vuckovic	0
103053	RHOG	11	3860032	3863125	4123274	4123913	103120	.	0	RDW	11:4123427_C_G	rs232054	4123427	2.65e-22	transEthnic	Chen	0	ESRRA;ESRRB;NR5A1;NR5A2;POU1F1
103053	RHOG	11	3860032	3863125	4127124	4130109	103122	.	0	MCH	11:4128845_G_A	rs725518	4128845	3.02625e-38	EUR	Vuckovic	0	ARID3A
103053	RHOG	11	3860032	3863125	4127124	4130109	103122	.	0	MCH	11:4128845_A_G	rs725518	4128845	2.23e-51	transEthnic	Chen	0
103053	RHOG	11	3860032	3863125	4130110	4145084	103123	.	0	RDW	11:4130543_C_G	rs11030980	4130543	5.72803e-16	EUR	Vuckovic	0	SRF
626988	BAG2;RP11-203B9.4	6	57034829	57041039	56725654	56729719	626884	.	0	RBC	6:56726145_A_G	rs16888184	56726145	2.76432e-11	EUR	Vuckovic	0
35706	CGN;SNORA44	1	151496436	151509686	151748952	151752152	35759	.	0	HGB	1:151750433_T_C	rs6679233	151750433	1.40873e-09	EUR	Vuckovic	0	TAL1
35706	CGN;SNORA44	1	151496436	151509686	151770680	151775479	35767	.	0	HCT	1:151771829_A_G	rs33911740	151771829	2.11e-11	transEthnic	Chen	0
35706	CGN;SNORA44	1	151496436	151509686	151775480	151780089	35768	LINGO4	0	HCT	1:151777651_G_A	rs2293088	151777651	6.94524e-11	EUR	Vuckovic	0	HSF1;HSF2
718364	RP11-90P5.7	8	38020002	38026897	37651433	37661833	718291	.	0	HGB	8:37652759_C_T	rs3813522	37652759	7.19e-10	transEthnic	Chen	0
718364	RP11-90P5.7	8	38020002	38026897	38228389	38233097	718425	.	0	RDW	8:38232846_T_TA	rs144443116	38232846	1.60521e-25	EUR	Vuckovic	0
416606	ZNF217	20	52225205	52226927	52229825	52232624	416609	.	0	RBC	20:52230030_TAGATAGCG_T	rs145910606	52230030	1.25955e-22	EUR	Vuckovic	1
416606	ZNF217	20	52225205	52226927	52229825	52232624	416609	.	0	MCH	20:52230030_TAGATAGCG_T	rs145910606	52230030	4.5552e-38	EUR	Vuckovic	1
416606	ZNF217	20	52225205	52226927	52546423	52552338	416675	.	0	MCH	20:52549910_C_CT	rs373381313	52549910	4.11232e-12	EUR	Vuckovic	0
416606	ZNF217	20	52225205	52226927	52552339	52554890	416676	.	0	RBC	20:52553882_C_T	rs6022858	52553882	1.00813e-16	EUR	Vuckovic	0	ATF5;SP2;SPI1;SPIB;ZNF219
416606	ZNF217	20	52225205	52226927	52552339	52554890	416676	.	0	RDW	20:52553882_C_T	rs6022858	52553882	2.68003e-20	EUR	Vuckovic	0	ATF5;SP2;SPI1;SPIB;ZNF219
416606	ZNF217	20	52225205	52226927	52552339	52554890	416676	.	0	RDW	20:52553882_C_T	rs6022858	52553882	3.17e-23	transEthnic	Chen	0	ATF5;SP2;SPI1;SPIB;ZNF219
490927	ZNF639	3	179037674	179041914	178784623	178788586	490845	.	0	MCH	3:178786875_G_GT	rs11428326	178786875	4.08025e-34	EUR	Vuckovic	0
490927	ZNF639	3	179037674	179041914	178863488	178867393	490869	PIK3CA;RP11-360P21.2	0	MCH	3:178866242_C_T	rs553084547	178866242	2.03255e-30	EUR	Vuckovic	1
490927	ZNF639	3	179037674	179041914	178863488	178867393	490869	PIK3CA;RP11-360P21.2	0	RBC	3:178866242_C_T	rs553084547	178866242	1.36983e-16	EUR	Vuckovic	1
490927	ZNF639	3	179037674	179041914	178863488	178867393	490869	PIK3CA;RP11-360P21.2	0	RBC	3:178866242_C_T	rs553084547	178866242	3.7e-13	transEthnic	Chen	1
490927	ZNF639	3	179037674	179041914	178863488	178867393	490869	PIK3CA;RP11-360P21.2	0	MCH	3:178866408_C_T	rs2699887	178866408	1.22e-42	transEthnic	Chen	1
618600	HIST1H2AG;HIST1H2BJ	6	27099102	27106153	26097561	26107989	618301	HIST1H4C	0	HCT	6:26098474_C_T	rs79220007	26098474	2.23e-267	transEthnic	Chen	0
618600	HIST1H2AG;HIST1H2BJ	6	27099102	27106153	26097561	26107989	618301	HIST1H4C	0	MCH	6:26104632_T_G	rs198851	26104632	0	EUR	Vuckovic	1
618600	HIST1H2AG;HIST1H2BJ	6	27099102	27106153	26097561	26107989	618301	HIST1H4C	0	HCT	6:26104632_T_G	rs198851	26104632	1.79925e-137	EUR	Vuckovic	1
618600	HIST1H2AG;HIST1H2BJ	6	27099102	27106153	26097561	26107989	618301	HIST1H4C	0	RDW	6:26104632_T_G	rs198851	26104632	0	EUR	Vuckovic	1
618600	HIST1H2AG;HIST1H2BJ	6	27099102	27106153	26097561	26107989	618301	HIST1H4C	0	HGB	6:26104632_T_G	rs198851	26104632	1.31501e-291	EUR	Vuckovic	1
618600	HIST1H2AG;HIST1H2BJ	6	27099102	27106153	26097561	26107989	618301	HIST1H4C	0	MCHC	6:26104632_G_T	rs198851	26104632	0	transEthnic	Chen	1
756550	HAUS6	9	19096942	19105169	19216624	19225245	756576	.	0	RDW	9:19217780_T_C	rs16937390	19217780	1.41624e-10	EUR	Vuckovic	0	ONECUT1;PBX2
756550	HAUS6	9	19096942	19105169	19454584	19458710	756631	.	0	RDW	9:19456098_C_T	rs7038675	19456098	6.69e-11	transEthnic	Chen	0
158337	ZBTB39	12	57399089	57400611	57142426	57147302	158259	.	0	MCH	12:57146069_T_G	rs2277339	57146069	5.05385e-26	EUR	Vuckovic	1	NR1H2
158337	ZBTB39	12	57399089	57400611	57142426	57147302	158259	.	0	MCH	12:57146069_G_T	rs2277339	57146069	1.28e-28	transEthnic	Chen	1
627024	PRIM2	6	57178586	57180002	56602082	56608663	626848	.	0	RBC	6:56606278_C_T	rs13219546	56606278	2.41e-12	transEthnic	Chen	0
627024	PRIM2	6	57178586	57180002	56725654	56729719	626884	.	0	RBC	6:56726145_A_G	rs16888184	56726145	2.76432e-11	EUR	Vuckovic	0
618328	HIST1H4F	6	26238741	26244133	27849445	27852998	618818	.	1	RBC	6:27852978_G_A	rs9461418	27852978	9.13314e-10	EUR	Vuckovic	0
618812	HIST1H2AL;HIST1H2BPS2	6	27829816	27834320	26034592	26050868	618286	HIST1H2BB;HIST1H3C;U91328.2	0	RDW	6:26046565_G_A	rs7756117	26046565	3.86202e-91	EUR	Vuckovic	0
119440	RP11-872D17.8;SLC43A3	11	57188288	57197725	57170562	57173466	119431	.	0	MCH	11:57173433_A_G	rs11229023	57173433	1.57327e-14	EUR	Vuckovic	0	ZBTB18
119440	RP11-872D17.8;SLC43A3	11	57188288	57197725	57413535	57427540	119488	AP000662.4;CLP1;YPEL4	0	MCH	11:57421457_C_A	rs7117878	57421457	5.89663e-23	EUR	Vuckovic	0	NR1I2;NR1I3
119440	RP11-872D17.8;SLC43A3	11	57188288	57197725	57450578	57456329	119497	.	0	MCH	11:57450720_A_C	rs488769	57450720	2.78e-21	transEthnic	Chen	0
257844	IGF1R	15	99191269	99194977	99295038	99296867	257886	.	0	RDW	15:99296656_C_A	rs7182976	99296656	2.76983e-13	EUR	Vuckovic	0
119415	P2RX3;SSRP1	11	57103304	57107461	57413535	57427540	119488	AP000662.4;CLP1;YPEL4	0	MCH	11:57421457_C_A	rs7117878	57421457	5.89663e-23	EUR	Vuckovic	0	NR1I2;NR1I3
119415	P2RX3;SSRP1	11	57103304	57107461	57450578	57456329	119497	.	0	MCH	11:57450720_A_C	rs488769	57450720	2.78e-21	transEthnic	Chen	0
745878	CASC11;MYC	8	128745991	128756979	130601388	130605122	746465	.	0	MCH	8:130604563_G_A	rs13277237	130604563	4.03225e-35	EUR	Vuckovic	0	HNF4A
745878	CASC11;MYC	8	128745991	128756979	130610688	130614555	746469	.	0	MCH	8:130610793_A_G	rs2395906	130610793	2.07e-38	transEthnic	Chen	0
608571	BOD1	5	173040111	173048561	173286929	173288067	608628	.	0	RDW	5:173287763_G_A	rs875742	173287763	1.73643e-34	EUR	Vuckovic	1	BCL6;STAT1;STAT3;STAT4;STAT5A;STAT5B
608571	BOD1	5	173040111	173048561	173286929	173288067	608628	.	0	MCH	5:173287763_G_A	rs875742	173287763	3.90346e-42	EUR	Vuckovic	1	BCL6;STAT1;STAT3;STAT4;STAT5A;STAT5B
608571	BOD1	5	173040111	173048561	173286929	173288067	608628	.	0	RDW	5:173287763_A_G	rs875742	173287763	2.99e-35	transEthnic	Chen	1
608571	BOD1	5	173040111	173048561	173286929	173288067	608628	.	0	MCH	5:173287851_A_G	rs875741	173287851	9.05e-51	transEthnic	Chen	1
608571	BOD1	5	173040111	173048561	173286929	173288067	608628	.	0	MCH	5:173287851_A_G	rs875741	173287851	7.29e-10	EAS	Chen	1
608571	BOD1	5	173040111	173048561	173303513	173311147	608636	.	0	MCH	5:173305432_T_C	rs359477	173305432	3.14622e-11	EUR	Vuckovic	1
608571	BOD1	5	173040111	173048561	173338998	173341053	608651	.	0	RDW	5:173339531_T_C	rs112299234	173339531	2.83795e-30	EUR	Vuckovic	0
608571	BOD1	5	173040111	173048561	173362693	173368090	608659	.	0	RBC	5:173363889_C_T	rs17076726	173363889	1.24e-15	transEthnic	Chen	0	SOX17
608571	BOD1	5	173040111	173048561	173362693	173368090	608659	.	0	RBC	5:173366756_CT_C	rs11292869	173366756	6.1203e-16	EUR	Vuckovic	0
618287	HIST1H1C	6	26050869	26060424	26081394	26086356	618294	.	0	MCH	6:26082215_G_GC	6:26082215_GC_G	26082215	2.61e-11	SAS	Chen	0
618287	HIST1H1C	6	26050869	26060424	26091136	26094837	618299	.	0	MCHC	6:26091179_C_G	rs1799945	26091179	1.0526e-289	EUR	Vuckovic	0
618287	HIST1H1C	6	26050869	26060424	26091136	26094837	618299	.	0	MCH	6:26091179_C_G	rs1799945	26091179	5.19e-29	EAS	Chen	0
618287	HIST1H1C	6	26050869	26060424	26091136	26094837	618299	.	0	MCHC	6:26091179_C_G	rs1799945	26091179	5.7e-17	EAS	Chen	0
618287	HIST1H1C	6	26050869	26060424	26091136	26094837	618299	.	0	MCHC	6:26091185_A_T	rs1800730	26091185	2.23313e-09	EUR	Vuckovic	0
618287	HIST1H1C	6	26050869	26060424	26091136	26094837	618299	.	0	MCH	6:26091185_A_T	rs1800730	26091185	9.78857e-16	EUR	Vuckovic	0
618287	HIST1H1C	6	26050869	26060424	26091136	26094837	618299	.	0	MCHC	6:26093141_G_A	rs1800562	26093141	0	EUR	Vuckovic	0
618287	HIST1H1C	6	26050869	26060424	26091136	26094837	618299	.	0	MCH	6:26093141_G_A	rs1800562	26093141	0	EUR	Vuckovic	0
618287	HIST1H1C	6	26050869	26060424	26091136	26094837	618299	.	0	RBC	6:26093141_G_A	rs1800562	26093141	1.05079e-27	EUR	Vuckovic	0
618287	HIST1H1C	6	26050869	26060424	26091136	26094837	618299	.	0	RDW	6:26093141_G_A	rs1800562	26093141	0	EUR	Vuckovic	0
618287	HIST1H1C	6	26050869	26060424	26091136	26094837	618299	.	0	HCT	6:26093141_G_A	rs1800562	26093141	9.43535e-235	EUR	Vuckovic	0
618287	HIST1H1C	6	26050869	26060424	26091136	26094837	618299	.	0	HGB	6:26093141_G_A	rs1800562	26093141	0	EUR	Vuckovic	0
618287	HIST1H1C	6	26050869	26060424	26097561	26107989	618301	HIST1H4C	0	HCT	6:26098474_C_T	rs79220007	26098474	2.23e-267	transEthnic	Chen	0
618287	HIST1H1C	6	26050869	26060424	26097561	26107989	618301	HIST1H4C	0	MCH	6:26104632_T_G	rs198851	26104632	0	EUR	Vuckovic	1
618287	HIST1H1C	6	26050869	26060424	26097561	26107989	618301	HIST1H4C	0	HCT	6:26104632_T_G	rs198851	26104632	1.79925e-137	EUR	Vuckovic	1
618287	HIST1H1C	6	26050869	26060424	26097561	26107989	618301	HIST1H4C	0	RDW	6:26104632_T_G	rs198851	26104632	0	EUR	Vuckovic	1
618287	HIST1H1C	6	26050869	26060424	26097561	26107989	618301	HIST1H4C	0	HGB	6:26104632_T_G	rs198851	26104632	1.31501e-291	EUR	Vuckovic	1
618287	HIST1H1C	6	26050869	26060424	26097561	26107989	618301	HIST1H4C	0	MCHC	6:26104632_G_T	rs198851	26104632	0	transEthnic	Chen	1
618287	HIST1H1C	6	26050869	26060424	26107990	26113513	618302	HIST1H1T	0	RBC	6:26109233_T_G	rs707892	26109233	8.61593e-36	EUR	Vuckovic	0
618287	HIST1H1C	6	26050869	26060424	26107990	26113513	618302	HIST1H1T	0	RBC	6:26112620_T_G	rs198839	26112620	2.94781e-20	EUR	Vuckovic	0
618287	HIST1H1C	6	26050869	26060424	26117724	26133165	618304	HIST1H2AC;HIST1H2BC	0	HGB	6:26123502_C_T	rs115740542	26123502	0	transEthnic	Chen	1
618287	HIST1H1C	6	26050869	26060424	27849445	27852998	618818	.	0	RBC	6:27852978_G_A	rs9461418	27852978	9.13314e-10	EUR	Vuckovic	0
93636	CNNM2;RP11-724N1.1	10	104673556	104680672	104481918	104489961	93589	.	0	MCH	10:104487382_C_T	rs2902548	104487382	4.2e-14	EAS	Chen	0
93636	CNNM2;RP11-724N1.1	10	104673556	104680672	104790891	104793271	93666	.	0	MCH	10:104791594_GC_G	rs200510190	104791594	5.88368e-46	EUR	Vuckovic	0
93636	CNNM2;RP11-724N1.1	10	104673556	104680672	104800154	104806131	93669	.	0	MCHC	10:104801866_C_T	rs12255761	104801866	8.70918e-10	EUR	Vuckovic	0	KLF4
93636	CNNM2;RP11-724N1.1	10	104673556	104680672	104876869	104881996	93690	.	0	MCH	10:104879847_A_C	rs2148200	104879847	1.44e-54	transEthnic	Chen	0
583213	ARRDC3	5	90678873	90679948	90384341	90389239	583126	.	0	HCT	5:90386514_G_T	rs10068613	90386514	2.06e-11	transEthnic	Chen	0
583213	ARRDC3	5	90678873	90679948	90389240	90392871	583127	.	0	RBC	5:90391921_A_C	rs75117248	90391921	1.47e-11	transEthnic	Chen	0
618311	HIST1H2BE;LARP1P1	6	26163576	26185586	27849445	27852998	618818	.	0	RBC	6:27852978_G_A	rs9461418	27852978	9.13314e-10	EUR	Vuckovic	0
522203	AFF1;C4orf36	4	87852276	87859763	87957004	87960606	522226	.	0	MCH	4:87959805_A_G	rs55816619	87959805	1.36e-11	EAS	Chen	0
522203	AFF1;C4orf36	4	87852276	87859763	87966950	87974965	522231	.	0	MCH	4:87968798_A_T	rs6854749	87968798	9.15e-70	transEthnic	Chen	0	POU2F1;POU5F1
522203	AFF1;C4orf36	4	87852276	87859763	87978992	87988437	522235	.	0	RBC	4:87984331_A_G	rs28432336	87984331	4.35842e-24	EUR	Vuckovic	0	HOXD10
522203	AFF1;C4orf36	4	87852276	87859763	87978992	87988437	522235	.	0	HGB	4:87984331_A_G	rs28432336	87984331	2.86799e-49	EUR	Vuckovic	0	HOXD10
522203	AFF1;C4orf36	4	87852276	87859763	87978992	87988437	522235	.	0	HCT	4:87984331_A_G	rs28432336	87984331	5.11789e-49	EUR	Vuckovic	0	HOXD10
522203	AFF1;C4orf36	4	87852276	87859763	88040341	88043608	522257	.	0	HCT	4:88040909_A_G	rs342437	88040909	2.73e-60	transEthnic	Chen	0	NKX2-2;POU2F2;NKX2-2;POU2F2
522203	AFF1;C4orf36	4	87852276	87859763	88040341	88043608	522257	.	0	HGB	4:88040909_A_G	rs342437	88040909	1.59e-62	transEthnic	Chen	0	NKX2-2;POU2F2;NKX2-2;POU2F2
522203	AFF1;C4orf36	4	87852276	87859763	88047039	88052600	522260	.	0	HCT	4:88052219_C_T	rs342467	88052219	3.27e-10	EAS	Chen	0
522203	AFF1;C4orf36	4	87852276	87859763	88047039	88052600	522260	.	0	HGB	4:88052219_C_T	rs342467	88052219	1.03e-09	EAS	Chen	0
522203	AFF1;C4orf36	4	87852276	87859763	88064771	88066237	522263	.	0	RBC	4:88065922_A_T	rs35658582	88065922	2.77e-31	transEthnic	Chen	0
357313	CAPG;SH2D6	2	85641313	85648227	85759492	85762519	357342	.	0	RDW	2:85761279_A_T	rs6705839	85761279	1.90831e-10	EUR	Vuckovic	0	FOXJ3;IRF9
527339	snoU13	4	103779780	103782893	103495390	103497264	527255	.	0	MCHC	4:103495532_G_A	rs230539	103495532	4.65044e-09	EUR	Vuckovic	0
676377	IKZF1	7	50341186	50347256	50422709	50428901	676394	.	0	RBC	7:50427982_G_A	rs6592965	50427982	2.11295e-106	EUR	Vuckovic	1	PURA
676377	IKZF1	7	50341186	50347256	50422709	50428901	676394	.	0	MCH	7:50427982_G_A	rs6592965	50427982	1.65013e-165	EUR	Vuckovic	1	PURA
676377	IKZF1	7	50341186	50347256	50422709	50428901	676394	.	0	MCH	7:50427982_A_G	rs6592965	50427982	1.14e-217	transEthnic	Chen	1
676377	IKZF1	7	50341186	50347256	50422709	50428901	676394	.	0	MCH	7:50427982_A_G	rs6592965	50427982	4.06e-30	EAS	Chen	1
676377	IKZF1	7	50341186	50347256	50422709	50428901	676394	.	0	RBC	7:50427982_A_G	rs6592965	50427982	1.04e-166	transEthnic	Chen	1
676377	IKZF1	7	50341186	50347256	50422709	50428901	676394	.	0	RBC	7:50427982_A_G	rs6592965	50427982	2.29e-26	EAS	Chen	1
676377	IKZF1	7	50341186	50347256	50430458	50437859	676396	.	0	HGB	7:50436828_T_A	rs12718730	50436828	2.60282e-09	EUR	Vuckovic	0	POU2F1;POU3F1;POU5F1
293211	SNORA76;SNORD104	17	62222582	62224253	61938469	61941216	293153	.	0	HCT	17:61940801_C_T	rs4058053	61940801	1.7e-23	transEthnic	Chen	0
293211	SNORA76;SNORD104	17	62222582	62224253	61938469	61941216	293153	.	0	HGB	17:61940801_C_T	rs4058053	61940801	5.53e-19	transEthnic	Chen	0
293211	SNORA76;SNORD104	17	62222582	62224253	61938469	61941216	293153	.	0	HCT	17:61940804_G_A	rs2320118	61940804	6.11004e-22	EUR	Vuckovic	0
779300	RGS3	9	116204107	116209215	116347856	116349841	779341	.	0	HGB	9:116349209_G_C	rs10981834	116349209	6.53623e-21	EUR	Vuckovic	0	TCF12;TWIST1
779300	RGS3	9	116204107	116209215	116347856	116349841	779341	.	0	HGB	9:116349298_A_G	rs10981835	116349298	1.58e-16	transEthnic	Chen	0
262390	RNU6-213P	16	15967544	15973082	16116411	16124633	262415	.	0	RDW	16:16116556_G_T	rs17264736	16116556	2.3651e-11	EUR	Vuckovic	0
262390	RNU6-213P	16	15967544	15973082	16116411	16124633	262415	.	0	RDW	16:16124008_C_T	rs11642957	16124008	2.05e-12	transEthnic	Chen	0	RARA
262390	RNU6-213P	16	15967544	15973082	16133061	16145498	262420	.	0	MCHC	16:16133994_C_T	rs165975	16133994	9.41e-14	transEthnic	Chen	0
262390	RNU6-213P	16	15967544	15973082	16150022	16153737	262423	.	0	MCHC	16:16152940_T_C	rs35596	16152940	1.78279e-09	EUR	Vuckovic	0	MYBL2;POU5F1
262390	RNU6-213P	16	15967544	15973082	16198053	16203119	262426	.	0	MCH	16:16199255_A_G	rs16967755	16199255	3.24447e-10	EUR	Vuckovic	0
262390	RNU6-213P	16	15967544	15973082	16257804	16263297	262440	.	0	HGB	16:16259596_G_A	rs41278174	16259596	1.31358e-15	EUR	Vuckovic	0
262390	RNU6-213P	16	15967544	15973082	16257804	16263297	262440	.	0	RBC	16:16259596_G_A	rs41278174	16259596	8.08409e-15	EUR	Vuckovic	0
262390	RNU6-213P	16	15967544	15973082	16257804	16263297	262440	.	0	HCT	16:16259596_G_A	rs41278174	16259596	2.65315e-14	EUR	Vuckovic	0
262390	RNU6-213P	16	15967544	15973082	16257804	16263297	262440	.	0	HCT	16:16259596_A_G	rs41278174	16259596	5.59e-15	transEthnic	Chen	0
262390	RNU6-213P	16	15967544	15973082	16257804	16263297	262440	.	0	HGB	16:16259596_A_G	rs41278174	16259596	1.48e-15	transEthnic	Chen	0
262390	RNU6-213P	16	15967544	15973082	16257804	16263297	262440	.	0	RBC	16:16259596_A_G	rs41278174	16259596	4.2e-16	transEthnic	Chen	0
143500	CHD4;NOP2	12	6666582	6685049	6500497	6503446	143466	.	0	MCH	12:6502260_C_T	rs11611855	6502260	6.59619e-10	EUR	Vuckovic	0	SMAD1;SMAD3;SMAD4
143500	CHD4;NOP2	12	6666582	6685049	6710290	6711204	143505	.	0	RBC	12:6711147_A_C	rs1639122	6711147	1.03e-13	transEthnic	Chen	0
143500	CHD4;NOP2	12	6666582	6685049	6711205	6741803	143506	CHD4;LPAR5	0	RDW	12:6728522_AGAGAG_A	rs71745963	6728522	1.16472e-14	EUR	Vuckovic	0
143500	CHD4;NOP2	12	6666582	6685049	6711205	6741803	143506	CHD4;LPAR5	0	MCH	12:6739907_A_C	rs7137095	6739907	4.66e-11	transEthnic	Chen	0
158334	GPR182;HBCBP;RP11-474N8.5	12	57387551	57392948	57142426	57147302	158259	.	0	MCH	12:57146069_T_G	rs2277339	57146069	5.05385e-26	EUR	Vuckovic	1	NR1H2
158334	GPR182;HBCBP;RP11-474N8.5	12	57387551	57392948	57142426	57147302	158259	.	0	MCH	12:57146069_G_T	rs2277339	57146069	1.28e-28	transEthnic	Chen	1
529881	RP11-380D23.1	4	111435499	111440690	110863187	110867439	529718	.	0	MCHC	4:110865468_A_G	rs11568905	110865468	6.01e-14	transEthnic	Chen	0
620931	COX6A1P2	6	36998125	37018814	37142807	37143612	620966	.	0	MCH	6:37143133_A_G	rs35893164	37143133	1.6998e-43	EUR	Vuckovic	0
620931	COX6A1P2	6	36998125	37018814	37142807	37143612	620966	.	0	RBC	6:37143133_A_G	rs35893164	37143133	2.74781e-13	EUR	Vuckovic	0
620931	COX6A1P2	6	36998125	37018814	37142807	37143612	620966	.	0	RDW	6:37143133_A_G	rs35893164	37143133	4.98359e-15	EUR	Vuckovic	0
620931	COX6A1P2	6	36998125	37018814	37142807	37143612	620966	.	0	MCH	6:37143133_A_G	rs35893164	37143133	3.07e-45	transEthnic	Chen	0
620931	COX6A1P2	6	36998125	37018814	37142807	37143612	620966	.	0	RDW	6:37143133_A_G	rs35893164	37143133	9.95e-13	transEthnic	Chen	0
103057	AC090587.4;AC090587.5;MIR4687;STIM1	11	3872404	3879208	4123274	4123913	103120	.	0	RDW	11:4123427_C_G	rs232054	4123427	2.65e-22	transEthnic	Chen	0	ESRRA;ESRRB;NR5A1;NR5A2;POU1F1
103057	AC090587.4;AC090587.5;MIR4687;STIM1	11	3872404	3879208	4127124	4130109	103122	.	0	MCH	11:4128845_G_A	rs725518	4128845	3.02625e-38	EUR	Vuckovic	0	ARID3A
103057	AC090587.4;AC090587.5;MIR4687;STIM1	11	3872404	3879208	4127124	4130109	103122	.	0	MCH	11:4128845_A_G	rs725518	4128845	2.23e-51	transEthnic	Chen	0
157379	AAAS	12	53718188	53721565	53775066	53777681	157395	.	0	RBC	12:53777171_A_G	rs3741651	53777171	2.98266e-35	EUR	Vuckovic	1	FOXJ3;PBX2;SMAD3;SMAD4;YBX1
157379	AAAS	12	53718188	53721565	53775066	53777681	157395	.	0	RBC	12:53777171_A_G	rs3741651	53777171	7.04e-45	transEthnic	Chen	1	FOXJ3;PBX2;SMAD3;SMAD4;YBX1
618286	HIST1H2BB;HIST1H3C;U91328.2	6	26034592	26050868	26097561	26107989	618301	HIST1H4C	0	HCT	6:26098474_C_T	rs79220007	26098474	2.23e-267	transEthnic	Chen	0
618286	HIST1H2BB;HIST1H3C;U91328.2	6	26034592	26050868	26097561	26107989	618301	HIST1H4C	0	MCH	6:26104632_T_G	rs198851	26104632	0	EUR	Vuckovic	1
618286	HIST1H2BB;HIST1H3C;U91328.2	6	26034592	26050868	26097561	26107989	618301	HIST1H4C	0	HCT	6:26104632_T_G	rs198851	26104632	1.79925e-137	EUR	Vuckovic	1
618286	HIST1H2BB;HIST1H3C;U91328.2	6	26034592	26050868	26097561	26107989	618301	HIST1H4C	0	RDW	6:26104632_T_G	rs198851	26104632	0	EUR	Vuckovic	1
618286	HIST1H2BB;HIST1H3C;U91328.2	6	26034592	26050868	26097561	26107989	618301	HIST1H4C	0	HGB	6:26104632_T_G	rs198851	26104632	1.31501e-291	EUR	Vuckovic	1
618286	HIST1H2BB;HIST1H3C;U91328.2	6	26034592	26050868	26097561	26107989	618301	HIST1H4C	0	MCHC	6:26104632_G_T	rs198851	26104632	0	transEthnic	Chen	1
618286	HIST1H2BB;HIST1H3C;U91328.2	6	26034592	26050868	26107990	26113513	618302	HIST1H1T	0	RBC	6:26109233_T_G	rs707892	26109233	8.61593e-36	EUR	Vuckovic	0
618286	HIST1H2BB;HIST1H3C;U91328.2	6	26034592	26050868	26107990	26113513	618302	HIST1H1T	0	RBC	6:26112620_T_G	rs198839	26112620	2.94781e-20	EUR	Vuckovic	0
618286	HIST1H2BB;HIST1H3C;U91328.2	6	26034592	26050868	26117724	26133165	618304	HIST1H2AC;HIST1H2BC	0	HGB	6:26123502_C_T	rs115740542	26123502	0	transEthnic	Chen	1
289015	HOXB8	17	46692325	46693111	46433750	46435878	288943	.	0	RBC	17:46434993_A_G	rs9906651	46434993	2.43e-26	transEthnic	Chen	0
35709	RP11-74C1.4;TUFT1	1	151512436	151516083	151748952	151752152	35759	.	0	HGB	1:151750433_T_C	rs6679233	151750433	1.40873e-09	EUR	Vuckovic	0	TAL1
35709	RP11-74C1.4;TUFT1	1	151512436	151516083	151770680	151775479	35767	.	0	HCT	1:151771829_A_G	rs33911740	151771829	2.11e-11	transEthnic	Chen	0
35709	RP11-74C1.4;TUFT1	1	151512436	151516083	151775480	151780089	35768	LINGO4	0	HCT	1:151777651_G_A	rs2293088	151777651	6.94524e-11	EUR	Vuckovic	0	HSF1;HSF2
688041	AC002454.1;CDK6	7	92460612	92467461	92245877	92252143	687981	.	0	MCH	7:92247112_C_T	rs42042	92247112	4.88033e-16	EUR	Vuckovic	0
688041	AC002454.1;CDK6	7	92460612	92467461	92245877	92252143	687981	.	0	RBC	7:92247112_C_T	rs42042	92247112	8.71086e-15	EUR	Vuckovic	0
688041	AC002454.1;CDK6	7	92460612	92467461	92245877	92252143	687981	.	0	RBC	7:92247112_C_T	rs42042	92247112	9.79e-21	transEthnic	Chen	0
688041	AC002454.1;CDK6	7	92460612	92467461	92638410	92639372	688088	.	0	MCH	7:92638473_GA_G	rs111430484	92638473	1.00475e-24	EUR	Vuckovic	0
688041	AC002454.1;CDK6	7	92460612	92467461	92638410	92639372	688088	.	0	RBC	7:92638473_GA_G	rs111430484	92638473	1.83217e-11	EUR	Vuckovic	0
688041	AC002454.1;CDK6	7	92460612	92467461	92638410	92639372	688088	.	0	MCH	7:92639117_A_G	rs74298199	92639117	9.26e-36	transEthnic	Chen	0	HOXD13;NKX3-1;ZFHX3
262394	FOPNL	16	15980084	15987977	16116411	16124633	262415	.	0	RDW	16:16116556_G_T	rs17264736	16116556	2.3651e-11	EUR	Vuckovic	0
262394	FOPNL	16	15980084	15987977	16116411	16124633	262415	.	0	RDW	16:16124008_C_T	rs11642957	16124008	2.05e-12	transEthnic	Chen	0	RARA
262394	FOPNL	16	15980084	15987977	16133061	16145498	262420	.	0	MCHC	16:16133994_C_T	rs165975	16133994	9.41e-14	transEthnic	Chen	0
262394	FOPNL	16	15980084	15987977	16150022	16153737	262423	.	0	MCHC	16:16152940_T_C	rs35596	16152940	1.78279e-09	EUR	Vuckovic	0	MYBL2;POU5F1
262394	FOPNL	16	15980084	15987977	16198053	16203119	262426	.	0	MCH	16:16199255_A_G	rs16967755	16199255	3.24447e-10	EUR	Vuckovic	0
618283	HIST1H4B	6	26026145	26031512	27849445	27852998	618818	.	0	RBC	6:27852978_G_A	rs9461418	27852978	9.13314e-10	EUR	Vuckovic	0
490869	PIK3CA;RP11-360P21.2	3	178863488	178867393	178784623	178788586	490845	.	0	MCH	3:178786875_G_GT	rs11428326	178786875	4.08025e-34	EUR	Vuckovic	0
651189	MYB-AS1;MYB	6	135513571	135520533	135365294	135367443	651136	.	1	RBC	6:135366309_G_A	rs6940878	135366309	3.49536e-133	EUR	Vuckovic	0
651189	MYB-AS1;MYB	6	135513571	135520533	135405269	135413799	651150	.	1	HCT	6:135411228_C_T	rs9376090	135411228	1.18e-72	EAS	Chen	0
651189	MYB-AS1;MYB	6	135513571	135520533	135405269	135413799	651150	.	1	HGB	6:135411228_C_T	rs9376090	135411228	1e-28	EAS	Chen	0
651189	MYB-AS1;MYB	6	135513571	135520533	135405269	135413799	651150	.	1	MCH	6:135411228_C_T	rs9376090	135411228	0	EAS	Chen	0
651189	MYB-AS1;MYB	6	135513571	135520533	135405269	135413799	651150	.	1	RBC	6:135411228_C_T	rs9376090	135411228	0	EAS	Chen	0
651189	MYB-AS1;MYB	6	135513571	135520533	135414793	135415955	651152	.	1	MCH	6:135415468_C_CA	rs567333455	135415468	0	EUR	Vuckovic	0
651189	MYB-AS1;MYB	6	135513571	135520533	135414793	135415955	651152	.	1	RBC	6:135415468_C_CA	rs567333455	135415468	0	EUR	Vuckovic	0
142867	CCND2-AS1;CCND2-AS2;CCND2	12	4380818	4386594	4065360	4072085	142776	.	0	RBC	12:4071238_G_A	rs622513	4071238	5.38266e-12	EUR	Vuckovic	0	HMGA2;MEF2A;MEF2D;SOX18
142867	CCND2-AS1;CCND2-AS2;CCND2	12	4380818	4386594	4065360	4072085	142776	.	0	MCH	12:4071901_T_G	rs609018	4071901	1.92484e-18	EUR	Vuckovic	1
357345	MAT2A	2	85765298	85769112	85759492	85762519	357342	.	0	RDW	2:85761279_A_T	rs6705839	85761279	1.90831e-10	EUR	Vuckovic	0	FOXJ3;IRF9
35741	CELF3	1	151687246	151690164	151770680	151775479	35767	.	0	HCT	1:151771829_A_G	rs33911740	151771829	2.11e-11	transEthnic	Chen	0
519441	snoU13	4	79555295	79565033	79537753	79540341	519434	.	0	RBC	4:79538233_G_A	rs78471838	79538233	4.49936e-09	EUR	Vuckovic	0
519441	snoU13	4	79555295	79565033	79707239	79710756	519484	.	0	MCH	4:79707559_ATG_A	rs372750863	79707559	2.0027e-18	EUR	Vuckovic	0
519441	snoU13	4	79555295	79565033	79711529	79718865	519486	.	0	RDW	4:79714654_T_A	rs115024193	79714654	2.24382e-10	EUR	Vuckovic	0	ARID3A;IRF5;LHX3
519441	snoU13	4	79555295	79565033	79752199	79753737	519502	.	0	RDW	4:79753409_A_C	rs60830908	79753409	1.12e-14	transEthnic	Chen	0
519441	snoU13	4	79555295	79565033	79774229	79775314	519513	.	0	RDW	4:79774314_C_A	rs3775514	79774314	3.87679e-11	EUR	Vuckovic	0
519441	snoU13	4	79555295	79565033	79823840	79824403	519534	.	0	MCH	4:79824233_A_C	rs17003488	79824233	7.03e-26	transEthnic	Chen	0
40136	MPZL1	1	167690219	167692255	168142403	168146636	40256	.	0	RDW	1:168144036_G_A	rs150304133	168144036	2.58369e-24	EUR	Vuckovic	0	TFAP2D
119458	SLC43A1	11	57280663	57286440	57170562	57173466	119431	.	0	MCH	11:57173433_A_G	rs11229023	57173433	1.57327e-14	EUR	Vuckovic	0	ZBTB18
119458	SLC43A1	11	57280663	57286440	57413535	57427540	119488	AP000662.4;CLP1;YPEL4	0	MCH	11:57421457_C_A	rs7117878	57421457	5.89663e-23	EUR	Vuckovic	0	NR1I2;NR1I3
432939	TIMP3	22	33190122	33206919	32872510	32874559	432861	.	0	RDW	22:32873127_G_C	rs2142718	32873127	2.76152e-53	EUR	Vuckovic	0	MECOM
432939	TIMP3	22	33190122	33206919	32872510	32874559	432861	.	0	MCH	22:32873127_G_C	rs2142718	32873127	2.36242e-143	EUR	Vuckovic	0	MECOM
432939	TIMP3	22	33190122	33206919	32876066	32877397	432863	.	0	RBC	22:32876647_A_C	rs1033407	32876647	7.04e-54	transEthnic	Chen	0
432939	TIMP3	22	33190122	33206919	32878463	32886638	432865	.	0	MCH	22:32881746_A_G	rs5754111	32881746	4.19e-17	EAS	Chen	0
432939	TIMP3	22	33190122	33206919	32887299	32889402	432867	.	0	MCH	22:32887732_C_T	rs17698823	32887732	7.33e-170	transEthnic	Chen	0	ESRRG;TCF7L2
432939	TIMP3	22	33190122	33206919	32889403	32895876	432868	.	0	RBC	22:32894951_GTTTGT_G	rs149388997	32894951	2.25656e-41	EUR	Vuckovic	0
103033	RNU7-50P	11	3801280	3803196	4123274	4123913	103120	.	0	RDW	11:4123427_C_G	rs232054	4123427	2.65e-22	transEthnic	Chen	0	ESRRA;ESRRB;NR5A1;NR5A2;POU1F1
103033	RNU7-50P	11	3801280	3803196	4127124	4130109	103122	.	0	MCH	11:4128845_G_A	rs725518	4128845	3.02625e-38	EUR	Vuckovic	0	ARID3A
103033	RNU7-50P	11	3801280	3803196	4127124	4130109	103122	.	0	MCH	11:4128845_A_G	rs725518	4128845	2.23e-51	transEthnic	Chen	0
103033	RNU7-50P	11	3801280	3803196	4130110	4145084	103123	.	0	RDW	11:4130543_C_G	rs11030980	4130543	5.72803e-16	EUR	Vuckovic	0	SRF
266104	ARMC5	16	31466454	31469797	30960796	30975516	266012	SETD1A	0	HCT	16:30967277_AT_A	rs34067580	30967277	4.05081e-12	EUR	Vuckovic	0
333928	RNF144A-AS1;RNF144A	2	7056902	7059307	8753762	8756944	334430	.	0	RBC	2:8754206_G_A	rs4669306	8754206	2.44231e-19	EUR	Vuckovic	0	GCM1;TWIST1
333928	RNF144A-AS1;RNF144A	2	7056902	7059307	8753762	8756944	334430	.	0	RDW	2:8756183_C_T	rs6730558	8756183	3.50473e-191	EUR	Vuckovic	1	ETV5;NFKB1;NFKB2;REL
333928	RNF144A-AS1;RNF144A	2	7056902	7059307	8753762	8756944	334430	.	0	MCH	2:8756183_C_T	rs6730558	8756183	2.38921e-32	EUR	Vuckovic	1	ETV5;NFKB1;NFKB2;REL
333928	RNF144A-AS1;RNF144A	2	7056902	7059307	8753762	8756944	334430	.	0	MCHC	2:8756183_C_T	rs6730558	8756183	1.06928e-21	EUR	Vuckovic	1	ETV5;NFKB1;NFKB2;REL
333928	RNF144A-AS1;RNF144A	2	7056902	7059307	8753762	8756944	334430	.	0	MCH	2:8756183_C_T	rs6730558	8756183	6.26e-41	transEthnic	Chen	1	ETV5;NFKB1;NFKB2;REL
333928	RNF144A-AS1;RNF144A	2	7056902	7059307	8753762	8756944	334430	.	0	RBC	2:8756183_C_T	rs6730558	8756183	8.49e-28	transEthnic	Chen	1	ETV5;NFKB1;NFKB2;REL
333928	RNF144A-AS1;RNF144A	2	7056902	7059307	8753762	8756944	334430	.	0	RDW	2:8756183_C_T	rs6730558	8756183	2.62e-221	transEthnic	Chen	1	ETV5;NFKB1;NFKB2;REL
572215	MAP3K1	5	56108371	56117353	55792935	55798024	572101	.	0	RDW	5:55796639_T_C	rs157845	55796639	3.09768e-17	EUR	Vuckovic	0	ARID3A;FOXA1;FOXC1;FOXD1;FOXD3;FOXF1;FOXF2;FOXJ2;FOXP2;FOXQ1;TAL1
289011	HOXB3;HOXB6	17	46681704	46682818	46123289	46134332	288861	NFE2L1;RP5-890E16.2	0	HCT	17:46126116_G_A	rs12602010	46126116	2.41588e-15	EUR	Vuckovic	1
289011	HOXB3;HOXB6	17	46681704	46682818	46123289	46134332	288861	NFE2L1;RP5-890E16.2	0	RBC	17:46126116_G_A	rs12602010	46126116	4.16572e-25	EUR	Vuckovic	1
289011	HOXB3;HOXB6	17	46681704	46682818	46123289	46134332	288861	NFE2L1;RP5-890E16.2	0	HCT	17:46126116_A_G	rs12602010	46126116	9.95e-18	transEthnic	Chen	1
289011	HOXB3;HOXB6	17	46681704	46682818	46123289	46134332	288861	NFE2L1;RP5-890E16.2	0	HGB	17:46129762_A_G	rs17680229	46129762	1.62e-18	transEthnic	Chen	0
289011	HOXB3;HOXB6	17	46681704	46682818	46433750	46435878	288943	.	0	RBC	17:46434993_A_G	rs9906651	46434993	2.43e-26	transEthnic	Chen	0
136573	PAFAH1B2;RP11-109L13.5	11	117014364	117016742	116647667	116651043	136485	.	0	RDW	11:116648917_G_C	rs964184	116648917	3.72271e-49	EUR	Vuckovic	0	PTF1A
136573	PAFAH1B2;RP11-109L13.5	11	117014364	117016742	116647667	116651043	136485	.	0	MCHC	11:116648917_G_C	rs964184	116648917	1.60918e-45	EUR	Vuckovic	0	PTF1A
136573	PAFAH1B2;RP11-109L13.5	11	117014364	117016742	116647667	116651043	136485	.	0	MCHC	11:116648917_C_G	rs964184	116648917	1.4e-50	transEthnic	Chen	0
136573	PAFAH1B2;RP11-109L13.5	11	117014364	117016742	116647667	116651043	136485	.	0	RDW	11:116648917_C_G	rs964184	116648917	2.51e-49	transEthnic	Chen	0
136573	PAFAH1B2;RP11-109L13.5	11	117014364	117016742	116657530	116663529	136490	APOA5;ZNF259	0	MCHC	11:116662579_C_T	rs651821	116662579	1.52e-12	EAS	Chen	1
136573	PAFAH1B2;RP11-109L13.5	11	117014364	117016742	116657530	116663529	136490	APOA5;ZNF259	0	MCHC	11:116663128_C_T	rs45611741	116663128	5.54093e-10	EUR	Vuckovic	0
136573	PAFAH1B2;RP11-109L13.5	11	117014364	117016742	116689766	116707937	136496	APOA1-AS;APOA4;APOC3	0	RDW	11:116701354_G_A	rs138326449	116701354	2.04605e-38	EUR	Vuckovic	0	NFIA+NFIB+NFIC+NFIX
136573	PAFAH1B2;RP11-109L13.5	11	117014364	117016742	116775928	116783462	136514	.	0	RDW	11:116781545_C_A	rs11216183	116781545	6.64593e-13	EUR	Vuckovic	0	FOXJ3
393693	snoU13	2	208938686	208939088	208630833	208640808	393604	FZD5	0	HCT	2:208632817_G_A	rs35994626	208632817	2.70005e-10	EUR	Vuckovic	1
393693	snoU13	2	208938686	208939088	208630833	208640808	393604	FZD5	0	HGB	2:208632817_G_A	rs35994626	208632817	1.55885e-11	EUR	Vuckovic	1
357572	CHMP3;RNU6-640P	2	86738402	86749580	86985006	86988709	357637	.	0	MCH	2:86987987_A_G	rs6711700	86987987	7.8e-31	transEthnic	Chen	0
357572	CHMP3;RNU6-640P	2	86738402	86749580	86989091	86992846	357639	.	0	MCH	2:86989962_G_C	rs4832312	86989962	3.61233e-23	EUR	Vuckovic	0	HAND1
76673	MARCH8	10	46088525	46093353	45948805	45965760	76641	.	0	RBC	10:45952896_C_G	rs77677521	45952896	2.74242e-09	EUR	Vuckovic	0	NR3C1;PPARG;RXRA
76673	MARCH8	10	46088525	46093353	45948805	45965760	76641	.	0	RDW	10:45953767_A_G	rs7908745	45953767	5.96e-64	transEthnic	Chen	0	FOXJ3;ONECUT2;POU1F1
76673	MARCH8	10	46088525	46093353	45948805	45965760	76641	.	0	RDW	10:45959729_A_G	rs146266174	45959729	1.22383e-15	EUR	Vuckovic	0	ZBTB7B
76673	MARCH8	10	46088525	46093353	45965761	45966484	76642	.	0	RBC	10:45966422_G_A	rs901683	45966422	5.27736e-53	EUR	Vuckovic	0
76673	MARCH8	10	46088525	46093353	45967940	45978607	76644	.	0	MCH	10:45974016_T_TAA	rs3086168	45974016	9.17734e-29	EUR	Vuckovic	0
76673	MARCH8	10	46088525	46093353	45967940	45978607	76644	.	0	MCH	10:45978331_C_T	rs71494791	45978331	1.44e-201	transEthnic	Chen	0	TAL1
76673	MARCH8	10	46088525	46093353	46002892	46004081	76651	.	0	RBC	10:46003812_C_T	rs964686	46003812	8.05793e-27	EUR	Vuckovic	0
76673	MARCH8	10	46088525	46093353	46004082	46009784	76652	.	0	MCH	10:46005429_A_ACCACTGAT	rs71023121	46005429	1.41929e-150	EUR	Vuckovic	0
76673	MARCH8	10	46088525	46093353	46022561	46024939	76658	.	0	MCHC	10:46024729_A_G	rs11239550	46024729	1.45349e-11	EUR	Vuckovic	0
76673	MARCH8	10	46088525	46093353	46041184	46042832	76662	.	0	RDW	10:46042573_G_A	rs1982796	46042573	2.68118e-56	EUR	Vuckovic	0	BPTF;FOXA2;FOXJ3;HOXA5;HOXC6;ONECUT2;POU3F2;SOX9;ZFHX3
76673	MARCH8	10	46088525	46093353	46041184	46042832	76662	.	0	HGB	10:46042573_A_G	rs1982796	46042573	8.69e-12	transEthnic	Chen	0
76673	MARCH8	10	46088525	46093353	46041184	46042832	76662	.	0	MCHC	10:46042573_A_G	rs1982796	46042573	2.58e-12	transEthnic	Chen	0
177194	TAOK3	12	118799031	118811404	118491500	118496045	177125	.	0	RBC	12:118492487_AAT_A	rs566867381	118492487	5.06486e-09	EUR	Vuckovic	0
177194	TAOK3	12	118799031	118811404	118670226	118687675	177169	.	0	RDW	12:118682751_C_T	rs428073	118682751	7.35e-26	transEthnic	Chen	0	KLF15;NFYA
177194	TAOK3	12	118799031	118811404	118693027	118702055	177172	.	0	RDW	12:118696271_T_C	rs353891	118696271	8.15023e-23	EUR	Vuckovic	0	ZNF143
120653	BEST1	11	61711928	61729238	61565186	61578381	120625	.	0	MCHC	11:61571382_A_G	rs174549	61571382	2.35e-21	transEthnic	Chen	0
120653	BEST1	11	61711928	61729238	61586042	61590202	120630	.	0	RBC	11:61588305_A_G	rs174564	61588305	9.54e-84	transEthnic	Chen	0	ETV5
120653	BEST1	11	61711928	61729238	61604306	61607553	120632	.	0	HCT	11:61605499_A_T	rs174578	61605499	1.29e-42	transEthnic	Chen	0
120653	BEST1	11	61711928	61729238	61668919	61677657	120643	.	0	MCH	11:61671156_C_T	rs1151139	61671156	2.99e-13	transEthnic	Chen	0
120653	BEST1	11	61711928	61729238	61668919	61677657	120643	.	0	MCH	11:61671156_C_T	rs1151139	61671156	8.74e-11	EAS	Chen	0
331315	BRSK1	19	55794659	55803086	55762374	55766764	331313	.	0	MCH	19:55763262_G_A	rs73068668	55763262	2.16405e-13	EUR	Vuckovic	0	EHF;ELK1;ERG;NFATC1
345866	AC079807.2;FBXO11	2	48130849	48134742	48679203	48685056	346021	.	0	RBC	2:48681997_C_G	rs77272589	48681997	4.56e-12	transEthnic	Chen	0
103020	RNU6-1143P	11	3735379	3737395	4123274	4123913	103120	.	1	RDW	11:4123427_C_G	rs232054	4123427	2.65e-22	transEthnic	Chen	0	ESRRA;ESRRB;NR5A1;NR5A2;POU1F1
103020	RNU6-1143P	11	3735379	3737395	4127124	4130109	103122	.	1	MCH	11:4128845_G_A	rs725518	4128845	3.02625e-38	EUR	Vuckovic	0	ARID3A
103020	RNU6-1143P	11	3735379	3737395	4127124	4130109	103122	.	1	MCH	11:4128845_A_G	rs725518	4128845	2.23e-51	transEthnic	Chen	0
103020	RNU6-1143P	11	3735379	3737395	4130110	4145084	103123	.	1	RDW	11:4130543_C_G	rs11030980	4130543	5.72803e-16	EUR	Vuckovic	0	SRF
5840	PIGV	1	27112453	27115733	26865518	26877972	5781	.	0	MCH	1:26871200_C_T	rs4970485	26871200	1.75e-19	transEthnic	Chen	1	NR5A1
143494	GAPDH;RP5-940J5.3	12	6641136	6645372	6500497	6503446	143466	.	0	MCH	12:6502260_C_T	rs11611855	6502260	6.59619e-10	EUR	Vuckovic	0	SMAD1;SMAD3;SMAD4
143494	GAPDH;RP5-940J5.3	12	6641136	6645372	6710290	6711204	143505	.	0	RBC	12:6711147_A_C	rs1639122	6711147	1.03e-13	transEthnic	Chen	0
10285	TESK2	1	45955111	45957467	45182178	45187654	10104	RNU5F-1	0	RDW	1:45187330_A_G	rs11800505	45187330	5.08e-11	transEthnic	Chen	0
648103	HEY2;RP11-624M8.1	6	126066736	126072244	125619175	125633062	647970	HDDC2	0	RBC	6:125620444_A_G	rs987166	125620444	1.53e-21	transEthnic	Chen	0	POU2F2
648103	HEY2;RP11-624M8.1	6	126066736	126072244	125619175	125633062	647970	HDDC2	0	HGB	6:125621645_C_T	rs2243389	125621645	8.11e-17	transEthnic	Chen	0
648103	HEY2;RP11-624M8.1	6	126066736	126072244	125619175	125633062	647970	HDDC2	0	RBC	6:125622737_T_G	rs112982980	125622737	3.01873e-21	EUR	Vuckovic	1
648103	HEY2;RP11-624M8.1	6	126066736	126072244	125619175	125633062	647970	HDDC2	0	HGB	6:125622737_T_G	rs112982980	125622737	4.52236e-17	EUR	Vuckovic	1
648103	HEY2;RP11-624M8.1	6	126066736	126072244	125619175	125633062	647970	HDDC2	0	HCT	6:125622737_T_G	rs112982980	125622737	7.77195e-18	EUR	Vuckovic	1
648103	HEY2;RP11-624M8.1	6	126066736	126072244	125619175	125633062	647970	HDDC2	0	HCT	6:125623247_C_T	rs73581685	125623247	2.12e-16	transEthnic	Chen	0	PLAG1;SP1;SP3;SPI1;ZBTB7B
622696	RP1-261G23.7;VEGFA	6	43731585	43743257	43745038	43754586	622699	.	0	HCT	6:43747378_G_A	rs3025049	43747378	1.33061e-10	EUR	Vuckovic	0
622696	RP1-261G23.7;VEGFA	6	43731585	43743257	43800703	43804487	622712	.	0	HCT	6:43801654_C_T	rs62401198	43801654	2.55752e-40	EUR	Vuckovic	0
622696	RP1-261G23.7;VEGFA	6	43731585	43743257	43800703	43804487	622712	.	0	HGB	6:43801654_C_T	rs62401198	43801654	1.1556e-34	EUR	Vuckovic	0
622696	RP1-261G23.7;VEGFA	6	43731585	43743257	43800703	43804487	622712	.	0	RBC	6:43801905_CT_C	rs5875851	43801905	1.54176e-32	EUR	Vuckovic	0
622696	RP1-261G23.7;VEGFA	6	43731585	43743257	43804488	43806026	622713	.	0	RBC	6:43804808_G_C	rs2396083	43804808	1.49355e-57	EUR	Vuckovic	0
622696	RP1-261G23.7;VEGFA	6	43731585	43743257	43804488	43806026	622713	.	0	HCT	6:43804808_G_C	rs2396083	43804808	2.30496e-69	EUR	Vuckovic	0
622696	RP1-261G23.7;VEGFA	6	43731585	43743257	43804488	43806026	622713	.	0	HGB	6:43804808_G_C	rs2396083	43804808	9.47151e-61	EUR	Vuckovic	0
622696	RP1-261G23.7;VEGFA	6	43731585	43743257	43934321	43944833	622736	.	0	RBC	6:43941137_T_C	rs17287978	43941137	3.3075e-39	EUR	Vuckovic	0
622696	RP1-261G23.7;VEGFA	6	43731585	43743257	43934321	43944833	622736	.	0	HGB	6:43941137_T_C	rs17287978	43941137	2.5234e-43	EUR	Vuckovic	0
622696	RP1-261G23.7;VEGFA	6	43731585	43743257	43934321	43944833	622736	.	0	HCT	6:43941137_T_C	rs17287978	43941137	1.8701e-45	EUR	Vuckovic	0
622696	RP1-261G23.7;VEGFA	6	43731585	43743257	44027857	44031356	622754	.	0	RBC	6:44030011_A_G	rs833805	44030011	1.04165e-68	EUR	Vuckovic	0
622696	RP1-261G23.7;VEGFA	6	43731585	43743257	44027857	44031356	622754	.	0	HCT	6:44030011_A_G	rs833805	44030011	7.29216e-92	EUR	Vuckovic	0
622696	RP1-261G23.7;VEGFA	6	43731585	43743257	44027857	44031356	622754	.	0	HGB	6:44030011_A_G	rs833805	44030011	1.02879e-84	EUR	Vuckovic	0
622696	RP1-261G23.7;VEGFA	6	43731585	43743257	44027857	44031356	622754	.	0	HCT	6:44030011_A_G	rs833805	44030011	1.46e-115	transEthnic	Chen	0
622696	RP1-261G23.7;VEGFA	6	43731585	43743257	44027857	44031356	622754	.	0	HCT	6:44030011_A_G	rs833805	44030011	1.93e-15	EAS	Chen	0
622696	RP1-261G23.7;VEGFA	6	43731585	43743257	44027857	44031356	622754	.	0	HGB	6:44030011_A_G	rs833805	44030011	3.32e-100	transEthnic	Chen	0
622696	RP1-261G23.7;VEGFA	6	43731585	43743257	44027857	44031356	622754	.	0	RBC	6:44030011_A_G	rs833805	44030011	1.33e-87	transEthnic	Chen	0
622696	RP1-261G23.7;VEGFA	6	43731585	43743257	44027857	44031356	622754	.	0	RBC	6:44030011_A_G	rs833805	44030011	1.67e-13	EAS	Chen	0
622696	RP1-261G23.7;VEGFA	6	43731585	43743257	44119162	44128449	622780	CAPN11	0	RDW	6:44124954_T_C	rs9394987	44124954	3.27751e-10	EUR	Vuckovic	0
624584	RP11-719J20.1;RP3-417L20.4	6	49782196	49793228	49607004	49609289	624527	.	0	MCHC	6:49607111_C_T	rs188522023	49607111	6.78558e-15	EUR	Vuckovic	0
676389	#N/A	7	50411807	50412756	50422709	50428901	676394	.	0	RBC	7:50427982_G_A	rs6592965	50427982	2.11295e-106	EUR	Vuckovic	1	PURA
676389	#N/A	7	50411807	50412756	50422709	50428901	676394	.	0	MCH	7:50427982_G_A	rs6592965	50427982	1.65013e-165	EUR	Vuckovic	1	PURA
676389	#N/A	7	50411807	50412756	50422709	50428901	676394	.	0	MCH	7:50427982_A_G	rs6592965	50427982	1.14e-217	transEthnic	Chen	1
676389	#N/A	7	50411807	50412756	50422709	50428901	676394	.	0	MCH	7:50427982_A_G	rs6592965	50427982	4.06e-30	EAS	Chen	1
676389	#N/A	7	50411807	50412756	50422709	50428901	676394	.	0	RBC	7:50427982_A_G	rs6592965	50427982	1.04e-166	transEthnic	Chen	1
676389	#N/A	7	50411807	50412756	50422709	50428901	676394	.	0	RBC	7:50427982_A_G	rs6592965	50427982	2.29e-26	EAS	Chen	1
180690	CTD-2140B24.4;ZNF10;ZNF268;ZNF891	12	133706248	133713251	133524879	133526752	180642	.	0	MCH	12:133526412_T_C	rs4758919	133526412	5.38545e-10	EUR	Vuckovic	0	MEF2C;TFDP1;ZBTB33
119413	snoU13	11	57095578	57097518	57413535	57427540	119488	AP000662.4;CLP1;YPEL4	0	MCH	11:57421457_C_A	rs7117878	57421457	5.89663e-23	EUR	Vuckovic	0	NR1I2;NR1I3
119413	snoU13	11	57095578	57097518	57450578	57456329	119497	.	0	MCH	11:57450720_A_C	rs488769	57450720	2.78e-21	transEthnic	Chen	0
103013	snoU13	11	3706562	3715014	4123274	4123913	103120	.	0	RDW	11:4123427_C_G	rs232054	4123427	2.65e-22	transEthnic	Chen	0	ESRRA;ESRRB;NR5A1;NR5A2;POU1F1
103013	snoU13	11	3706562	3715014	4127124	4130109	103122	.	0	MCH	11:4128845_G_A	rs725518	4128845	3.02625e-38	EUR	Vuckovic	0	ARID3A
103013	snoU13	11	3706562	3715014	4127124	4130109	103122	.	0	MCH	11:4128845_A_G	rs725518	4128845	2.23e-51	transEthnic	Chen	0
103013	snoU13	11	3706562	3715014	4130110	4145084	103123	.	0	RDW	11:4130543_C_G	rs11030980	4130543	5.72803e-16	EUR	Vuckovic	0	SRF
298716	DLGAP1-AS1	18	3589222	3595009	2995031	2995959	298561	.	0	RDW	18:2995194_GA_G	rs35555695	2995194	2.50008e-16	EUR	Vuckovic	1
298716	DLGAP1-AS1	18	3589222	3595009	3437576	3446152	298676	.	0	MCH	18:3441167_C_G	rs8087619	3441167	9.82073e-11	EUR	Vuckovic	0
298716	DLGAP1-AS1	18	3589222	3595009	3437576	3446152	298676	.	0	MCH	18:3443119_C_T	rs238544	3443119	2.53e-11	transEthnic	Chen	1	BACH1;NHLH1;TAL1;TFAP4
62277	CHML	1	241798766	241801985	242032405	242036967	62358	.	0	MCH	1:242034263_A_G	rs72755295	242034263	1.25605e-11	EUR	Vuckovic	0	AIRE;POU1F1
62277	CHML	1	241798766	241801985	242032405	242036967	62358	.	0	MCH	1:242034263_A_G	rs72755295	242034263	2.99e-12	transEthnic	Chen	0	AIRE;POU1F1
36886	ISG20L2;RRNAD1	1	156696068	156699449	156789754	156791176	36908	.	0	RDW	1:156790684_A_G	rs2777926	156790684	4.72438e-09	EUR	Vuckovic	0	SOX17
36886	ISG20L2;RRNAD1	1	156696068	156699449	156881919	156903177	36928	LRRC71;PEAR1	0	RBC	1:156883546_A_G	rs12137505	156883546	9.7e-13	transEthnic	Chen	0	HOXD13
36886	ISG20L2;RRNAD1	1	156696068	156699449	156881919	156903177	36928	LRRC71;PEAR1	0	RBC	1:156891504_AACACACACAC_A	rs552668607	156891504	4.75436e-12	EUR	Vuckovic	0
333912	CMPK2	2	7006566	7009316	8753762	8756944	334430	.	1	RBC	2:8754206_G_A	rs4669306	8754206	2.44231e-19	EUR	Vuckovic	0	GCM1;TWIST1
333912	CMPK2	2	7006566	7009316	8753762	8756944	334430	.	1	RDW	2:8756183_C_T	rs6730558	8756183	3.50473e-191	EUR	Vuckovic	1	ETV5;NFKB1;NFKB2;REL
333912	CMPK2	2	7006566	7009316	8753762	8756944	334430	.	1	MCH	2:8756183_C_T	rs6730558	8756183	2.38921e-32	EUR	Vuckovic	1	ETV5;NFKB1;NFKB2;REL
333912	CMPK2	2	7006566	7009316	8753762	8756944	334430	.	1	MCHC	2:8756183_C_T	rs6730558	8756183	1.06928e-21	EUR	Vuckovic	1	ETV5;NFKB1;NFKB2;REL
333912	CMPK2	2	7006566	7009316	8753762	8756944	334430	.	1	MCH	2:8756183_C_T	rs6730558	8756183	6.26e-41	transEthnic	Chen	1	ETV5;NFKB1;NFKB2;REL
333912	CMPK2	2	7006566	7009316	8753762	8756944	334430	.	1	RBC	2:8756183_C_T	rs6730558	8756183	8.49e-28	transEthnic	Chen	1	ETV5;NFKB1;NFKB2;REL
333912	CMPK2	2	7006566	7009316	8753762	8756944	334430	.	1	RDW	2:8756183_C_T	rs6730558	8756183	2.62e-221	transEthnic	Chen	1	ETV5;NFKB1;NFKB2;REL
333912	CMPK2	2	7006566	7009316	8764636	8765547	334433	.	1	MCHC	2:8764874_C_T	rs4493233	8764874	6.81e-19	transEthnic	Chen	0	ZBTB7B
483624	SSR3	3	156271748	156277429	156790502	156798865	483803	.	0	RBC	3:156795468_A_G	rs13322435	156795468	8.95e-13	transEthnic	Chen	0
76640	RP11-67C2.2	10	45940413	45948804	45926337	45937394	76638	.	0	MCH	10:45928386_G_A	rs78553679	45928386	3.11943e-21	EUR	Vuckovic	0
95893	MXI1;RP11-549L6.3	10	111965601	111972285	112026641	112034960	95911	.	0	MCH	10:112034590_A_G	rs67762893	112034590	2.09e-10	transEthnic	Chen	0
624559	CRISP3	6	49708145	49713404	49607004	49609289	624527	.	1	MCHC	6:49607111_C_T	rs188522023	49607111	6.78558e-15	EUR	Vuckovic	0
143499	IFFO1	12	6658619	6666581	6500497	6503446	143466	.	0	MCH	12:6502260_C_T	rs11611855	6502260	6.59619e-10	EUR	Vuckovic	0	SMAD1;SMAD3;SMAD4
143499	IFFO1	12	6658619	6666581	6710290	6711204	143505	.	0	RBC	12:6711147_A_C	rs1639122	6711147	1.03e-13	transEthnic	Chen	0
93619	CYP17A1;PFN1P11;PTGES3P4	10	104593706	104605513	104481918	104489961	93589	.	0	MCH	10:104487382_C_T	rs2902548	104487382	4.2e-14	EAS	Chen	0
93619	CYP17A1;PFN1P11;PTGES3P4	10	104593706	104605513	104876869	104881996	93690	.	0	MCH	10:104879847_A_C	rs2148200	104879847	1.44e-54	transEthnic	Chen	0
35488	ADAMTSL4-AS1;ADAMTSL4;AL356356.1;MIR4257;RN7SL473P;RN7SL600P;RP11-54A4.2	1	150501621	150544031	150549371	150560129	35493	.	0	MCH	1:150551295_T_C	rs35661734	150551295	7.7465e-10	EUR	Vuckovic	0	NR5A2;ZNF350
283349	RP11-209D14.2;SPECC1	17	19891668	19918010	19922053	19940250	283352	.	0	MCH	17:19937918_CTTT_C	rs375147469	19937918	2.57753e-111	EUR	Vuckovic	0
283349	RP11-209D14.2;SPECC1	17	19891668	19918010	19940271	19946569	283354	.	0	HGB	17:19941879_A_C	rs8065337	19941879	7.04e-13	transEthnic	Chen	0
283349	RP11-209D14.2;SPECC1	17	19891668	19918010	19963653	19969447	283358	.	0	RBC	17:19965883_G_A	rs10083830	19965883	1.16509e-18	EUR	Vuckovic	0	TLX1
527412	BDH2	4	104020108	104023520	103227700	103228834	527171	.	0	RBC	4:103228830_C_T	rs13105581	103228830	9.57325e-13	EUR	Vuckovic	0	POU1F1
527412	BDH2	4	104020108	104023520	103495390	103497264	527255	.	0	MCHC	4:103495532_G_A	rs230539	103495532	4.65044e-09	EUR	Vuckovic	0
779287	ALAD	9	116160900	116166309	116347856	116349841	779341	.	0	HGB	9:116349209_G_C	rs10981834	116349209	6.53623e-21	EUR	Vuckovic	0	TCF12;TWIST1
779287	ALAD	9	116160900	116166309	116347856	116349841	779341	.	0	HGB	9:116349298_A_G	rs10981835	116349298	1.58e-16	transEthnic	Chen	0
211697	DHRS1;NOP9	14	24765344	24769127	24702554	24716417	211681	GMPR2;TINF2	0	MCH	14:24707479_G_A	rs34354104	24707479	8.19393e-11	EUR	Vuckovic	0
211697	DHRS1;NOP9	14	24765344	24769127	24717167	24727050	211683	.	0	RBC	14:24725141_A_G	rs3742506	24725141	3.45e-11	transEthnic	Chen	0
134947	SIK2	11	111467855	111478001	111631668	111633899	135009	.	0	RBC	11:111633277_C_CT	rs545160179	111633277	7.51948e-09	EUR	Vuckovic	0
322182	CTD-2006C1.2;ZNF433	19	12145540	12153011	12562107	12572109	322268	.	0	MCH	19:12570085_G_A	rs532591337	12570085	1.33973e-25	EUR	Vuckovic	0
322182	CTD-2006C1.2;ZNF433	19	12145540	12153011	12562107	12572109	322268	.	0	RDW	19:12570085_G_A	rs532591337	12570085	3.34176e-24	EUR	Vuckovic	0
119412	RP11-872D17.4	11	57092994	57095577	57413535	57427540	119488	AP000662.4;CLP1;YPEL4	0	MCH	11:57421457_C_A	rs7117878	57421457	5.89663e-23	EUR	Vuckovic	0	NR1I2;NR1I3
427447	ETS2	21	40174503	40179024	40468017	40475057	427517	.	0	HGB	21:40468838_A_G	rs4817988	40468838	2.05e-13	transEthnic	Chen	0
687928	GATAD1	7	92074886	92079481	91581890	91584013	687784	.	0	RBC	7:91583132_CA_C	rs56898654	91583132	2.35198e-15	EUR	Vuckovic	0
687928	GATAD1	7	92074886	92079481	91753660	91759010	687834	.	0	HCT	7:91757773_C_T	rs12112262	91757773	1.17e-14	transEthnic	Chen	0
687928	GATAD1	7	92074886	92079481	91770818	91781750	687836	CYP51A1	0	HGB	7:91773213_T_C	rs6465351	91773213	1.3927e-18	EUR	Vuckovic	0	REL;RELA;REST
687928	GATAD1	7	92074886	92079481	91770818	91781750	687836	CYP51A1	0	HGB	7:91773359_A_G	rs7807490	91773359	1.51e-17	transEthnic	Chen	0	FLI1
687928	GATAD1	7	92074886	92079481	91770818	91781750	687836	CYP51A1	0	HCT	7:91776381_C_CT	rs371802875	91776381	1.87287e-16	EUR	Vuckovic	0
93950	MIR609	10	105978324	105979511	105632158	105642026	93845	.	0	MCH	10:105639421_G_A	rs911547	105639421	1.5224e-24	EUR	Vuckovic	0	TCF7
760903	NDUFB6	9	32572017	32578512	32424770	32426637	760869	.	0	HCT	9:32425676_T_G	rs3780474	32425676	8.19627e-21	EUR	Vuckovic	0	HOXD10;NKX3-1;POU3F1
760903	NDUFB6	9	32572017	32578512	32424770	32426637	760869	.	0	HGB	9:32425676_T_G	rs3780474	32425676	1.46653e-20	EUR	Vuckovic	0	HOXD10;NKX3-1;POU3F1
760903	NDUFB6	9	32572017	32578512	32426638	32435931	760870	.	0	RBC	9:32428110_CA_C	rs113234132	32428110	3.35499e-23	EUR	Vuckovic	0
333911	CMPK2;RSAD2	2	7004499	7006565	8753762	8756944	334430	.	1	RBC	2:8754206_G_A	rs4669306	8754206	2.44231e-19	EUR	Vuckovic	0	GCM1;TWIST1
333911	CMPK2;RSAD2	2	7004499	7006565	8753762	8756944	334430	.	1	RDW	2:8756183_C_T	rs6730558	8756183	3.50473e-191	EUR	Vuckovic	1	ETV5;NFKB1;NFKB2;REL
333911	CMPK2;RSAD2	2	7004499	7006565	8753762	8756944	334430	.	1	MCH	2:8756183_C_T	rs6730558	8756183	2.38921e-32	EUR	Vuckovic	1	ETV5;NFKB1;NFKB2;REL
333911	CMPK2;RSAD2	2	7004499	7006565	8753762	8756944	334430	.	1	MCHC	2:8756183_C_T	rs6730558	8756183	1.06928e-21	EUR	Vuckovic	1	ETV5;NFKB1;NFKB2;REL
333911	CMPK2;RSAD2	2	7004499	7006565	8753762	8756944	334430	.	1	MCH	2:8756183_C_T	rs6730558	8756183	6.26e-41	transEthnic	Chen	1	ETV5;NFKB1;NFKB2;REL
333911	CMPK2;RSAD2	2	7004499	7006565	8753762	8756944	334430	.	1	RBC	2:8756183_C_T	rs6730558	8756183	8.49e-28	transEthnic	Chen	1	ETV5;NFKB1;NFKB2;REL
333911	CMPK2;RSAD2	2	7004499	7006565	8753762	8756944	334430	.	1	RDW	2:8756183_C_T	rs6730558	8756183	2.62e-221	transEthnic	Chen	1	ETV5;NFKB1;NFKB2;REL
438430	BHLHE40-AS1;BHLHE40	3	5018512	5025724	4761169	4763161	438348	.	0	HCT	3:4762844_G_A	rs75898076	4762844	9.22556e-10	EUR	Vuckovic	0
527406	SLC9B2	4	104005313	104009816	103495390	103497264	527255	.	1	MCHC	4:103495532_G_A	rs230539	103495532	4.65044e-09	EUR	Vuckovic	0
618320	HIST1H2AE;HIST1H2BG	6	26211692	26217488	26097561	26107989	618301	HIST1H4C	0	HCT	6:26098474_C_T	rs79220007	26098474	2.23e-267	transEthnic	Chen	0
618320	HIST1H2AE;HIST1H2BG	6	26211692	26217488	26097561	26107989	618301	HIST1H4C	0	MCH	6:26104632_T_G	rs198851	26104632	0	EUR	Vuckovic	1
618320	HIST1H2AE;HIST1H2BG	6	26211692	26217488	26097561	26107989	618301	HIST1H4C	0	HCT	6:26104632_T_G	rs198851	26104632	1.79925e-137	EUR	Vuckovic	1
618320	HIST1H2AE;HIST1H2BG	6	26211692	26217488	26097561	26107989	618301	HIST1H4C	0	RDW	6:26104632_T_G	rs198851	26104632	0	EUR	Vuckovic	1
618320	HIST1H2AE;HIST1H2BG	6	26211692	26217488	26097561	26107989	618301	HIST1H4C	0	HGB	6:26104632_T_G	rs198851	26104632	1.31501e-291	EUR	Vuckovic	1
618320	HIST1H2AE;HIST1H2BG	6	26211692	26217488	26097561	26107989	618301	HIST1H4C	0	MCHC	6:26104632_G_T	rs198851	26104632	0	transEthnic	Chen	1
71614	ENKUR;THNSL1	10	25303478	25306357	24856306	24859375	71510	.	0	MCH	10:24858390_A_G	rs4332427	24858390	2.91367e-22	EUR	Vuckovic	1	GATA1;GATA2;NR2C2;NR2F2;PPARA;PPARD;PPARG
71614	ENKUR;THNSL1	10	25303478	25306357	24856306	24859375	71510	.	0	RDW	10:24858390_A_G	rs4332427	24858390	2.44797e-210	EUR	Vuckovic	1	GATA1;GATA2;NR2C2;NR2F2;PPARA;PPARD;PPARG
71614	ENKUR;THNSL1	10	25303478	25306357	24856306	24859375	71510	.	0	MCH	10:24858390_A_G	rs4332427	24858390	2.49e-21	transEthnic	Chen	1	GATA1;GATA2;NR2C2;NR2F2;PPARA;PPARD;PPARG
71614	ENKUR;THNSL1	10	25303478	25306357	24856306	24859375	71510	.	0	RDW	10:24858390_A_G	rs4332427	24858390	3.24e-213	transEthnic	Chen	1	GATA1;GATA2;NR2C2;NR2F2;PPARA;PPARD;PPARG
228969	TSHR	14	81420768	81423583	81634281	81641023	229034	.	0	MCH	14:81638878_CT_C	rs5810015	81638878	1.03975e-09	EUR	Vuckovic	0
157373	PFDN5	12	53688770	53692286	53775066	53777681	157395	.	1	RBC	12:53777171_A_G	rs3741651	53777171	2.98266e-35	EUR	Vuckovic	1	FOXJ3;PBX2;SMAD3;SMAD4;YBX1
157373	PFDN5	12	53688770	53692286	53775066	53777681	157395	.	1	RBC	12:53777171_A_G	rs3741651	53777171	7.04e-45	transEthnic	Chen	1	FOXJ3;PBX2;SMAD3;SMAD4;YBX1
135654	AP000908.1	11	113954239	113969656	113981482	113982441	135657	.	0	MCH	11:113982321_A_T	rs73000965	113982321	2e-28	transEthnic	Chen	0
135654	AP000908.1	11	113954239	113969656	113981482	113982441	135657	.	0	RBC	11:113982321_A_T	rs73000965	113982321	1.67e-21	transEthnic	Chen	0
745955	MIR1207	8	129061273	129066662	130601388	130605122	746465	.	1	MCH	8:130604563_G_A	rs13277237	130604563	4.03225e-35	EUR	Vuckovic	0	HNF4A
492370	ABCF3	3	183902355	183908534	184034057	184046846	492403	EIF4G1;SNORD66	0	RBC	3:184045799_A_G	rs939317	184045799	4.54428e-10	EUR	Vuckovic	0
651185	MYB	6	135500361	135506157	135365294	135367443	651136	.	0	RBC	6:135366309_G_A	rs6940878	135366309	3.49536e-133	EUR	Vuckovic	0
651185	MYB	6	135500361	135506157	135382831	135384779	651144	.	0	MCH	6:135383218_TAAA_T	rs34825830	135383218	1.12527e-180	EUR	Vuckovic	0
651185	MYB	6	135500361	135506157	135405269	135413799	651150	.	0	HCT	6:135411228_C_T	rs9376090	135411228	1.18e-72	EAS	Chen	0
651185	MYB	6	135500361	135506157	135405269	135413799	651150	.	0	HGB	6:135411228_C_T	rs9376090	135411228	1e-28	EAS	Chen	0
651185	MYB	6	135500361	135506157	135405269	135413799	651150	.	0	MCH	6:135411228_C_T	rs9376090	135411228	0	EAS	Chen	0
651185	MYB	6	135500361	135506157	135405269	135413799	651150	.	0	RBC	6:135411228_C_T	rs9376090	135411228	0	EAS	Chen	0
651185	MYB	6	135500361	135506157	135414793	135415955	651152	.	0	MCH	6:135415468_C_CA	rs567333455	135415468	0	EUR	Vuckovic	0
651185	MYB	6	135500361	135506157	135414793	135415955	651152	.	0	RBC	6:135415468_C_CA	rs567333455	135415468	0	EUR	Vuckovic	0
651185	MYB	6	135500361	135506157	135419822	135422368	651155	.	0	MCHC	6:135421176_C_T	rs34164109	135421176	0	EUR	Vuckovic	0	KLF15;TFAP2D
651185	MYB	6	135500361	135506157	135419822	135422368	651155	.	0	HCT	6:135421176_C_T	rs34164109	135421176	0	transEthnic	Chen	0	KLF15;TFAP2D
718395	PPAPDC1B	8	38123630	38127430	38228389	38233097	718425	.	0	RDW	8:38232846_T_TA	rs144443116	38232846	1.60521e-25	EUR	Vuckovic	0
211725	CBLN3;KHNYN	14	24899592	24905840	24702554	24716417	211681	GMPR2;TINF2	0	MCH	14:24707479_G_A	rs34354104	24707479	8.19393e-11	EUR	Vuckovic	0
211725	CBLN3;KHNYN	14	24899592	24905840	24717167	24727050	211683	.	0	RBC	14:24725141_A_G	rs3742506	24725141	3.45e-11	transEthnic	Chen	0
211725	CBLN3;KHNYN	14	24899592	24905840	24807044	24820217	211705	RIPK3	0	HCT	14:24808961_T_G	rs11844732	24808961	3.68631e-09	EUR	Vuckovic	0	TFAP2D
211725	CBLN3;KHNYN	14	24899592	24905840	24807044	24820217	211705	RIPK3	0	HGB	14:24808961_T_G	rs11844732	24808961	4.46733e-09	EUR	Vuckovic	0	TFAP2D
331331	RPL28;TMEM238	19	55892329	55898826	55762374	55766764	331313	.	0	MCH	19:55763262_G_A	rs73068668	55763262	2.16405e-13	EUR	Vuckovic	0	EHF;ELK1;ERG;NFATC1
416623	RNU7-14P	20	52277885	52285921	52546423	52552338	416675	.	0	MCH	20:52549910_C_CT	rs373381313	52549910	4.11232e-12	EUR	Vuckovic	0
416623	RNU7-14P	20	52277885	52285921	52552339	52554890	416676	.	0	RBC	20:52553882_C_T	rs6022858	52553882	1.00813e-16	EUR	Vuckovic	0	ATF5;SP2;SPI1;SPIB;ZNF219
416623	RNU7-14P	20	52277885	52285921	52552339	52554890	416676	.	0	RDW	20:52553882_C_T	rs6022858	52553882	2.68003e-20	EUR	Vuckovic	0	ATF5;SP2;SPI1;SPIB;ZNF219
416623	RNU7-14P	20	52277885	52285921	52552339	52554890	416676	.	0	RDW	20:52553882_C_T	rs6022858	52553882	3.17e-23	transEthnic	Chen	0	ATF5;SP2;SPI1;SPIB;ZNF219
779291	C9orf43;POLE3	9	116171019	116175430	116347856	116349841	779341	.	0	HGB	9:116349209_G_C	rs10981834	116349209	6.53623e-21	EUR	Vuckovic	0	TCF12;TWIST1
779291	C9orf43;POLE3	9	116171019	116175430	116347856	116349841	779341	.	0	HGB	9:116349298_A_G	rs10981835	116349298	1.58e-16	transEthnic	Chen	0
397048	AAMP;PNKD	2	219134749	219135860	219537774	219538872	397130	.	0	HCT	2:219538019_G_T	rs1344645	219538019	1.82e-45	transEthnic	Chen	0
645144	KPNA5	6	117001890	117003880	116420633	116423835	644966	NT5DC1	0	HCT	6:116422534_C_T	rs9400888	116422534	3.47765e-11	EUR	Vuckovic	1	ATF6
330557	CEACAM18	19	51977821	51987569	52121359	52137109	330588	.	0	MCHC	19:52133292_A_G	rs1973019	52133292	4.64981e-10	EUR	Vuckovic	0
330557	CEACAM18	19	51977821	51987569	52153133	52163494	330593	.	0	RDW	19:52161035_T_C	rs12459503	52161035	1.04521e-09	EUR	Vuckovic	0
241475	ANKRD63;PLCB2	15	40566825	40581870	40306659	40309622	241405	.	0	MCH	15:40308859_G_T	rs35602605	40308859	4.35e-28	transEthnic	Chen	0
241475	ANKRD63;PLCB2	15	40566825	40581870	40329868	40338300	241416	SRP14-AS1;SRP14	0	RDW	15:40331699_A_G	rs72731415	40331699	7.65707e-28	EUR	Vuckovic	0
432936	LL22NC01-116C6.1	22	33178967	33185615	32876066	32877397	432863	.	0	RBC	22:32876647_A_C	rs1033407	32876647	7.04e-54	transEthnic	Chen	0
432936	LL22NC01-116C6.1	22	33178967	33185615	32887299	32889402	432867	.	0	MCH	22:32887732_C_T	rs17698823	32887732	7.33e-170	transEthnic	Chen	0	ESRRG;TCF7L2
10422	TSPAN1	1	46636405	46641230	46437369	46453064	10382	.	0	MCH	1:46441649_CT_C	rs367917283	46441649	1.0158e-19	EUR	Vuckovic	0
10422	TSPAN1	1	46636405	46641230	46437369	46453064	10382	.	0	RBC	1:46441649_CT_C	rs367917283	46441649	1.29449e-63	EUR	Vuckovic	0
10422	TSPAN1	1	46636405	46641230	46481637	46497618	10387	.	0	HCT	1:46497500_T_A	rs9429088	46497500	2.62765e-43	EUR	Vuckovic	0	FOXF1
10422	TSPAN1	1	46636405	46641230	46481637	46497618	10387	.	0	HGB	1:46497500_T_A	rs9429088	46497500	1.95604e-39	EUR	Vuckovic	0	FOXF1
10422	TSPAN1	1	46636405	46641230	46481637	46497618	10387	.	0	HCT	1:46497500_A_T	rs9429088	46497500	2.29e-49	transEthnic	Chen	0
10422	TSPAN1	1	46636405	46641230	46481637	46497618	10387	.	0	HGB	1:46497500_A_T	rs9429088	46497500	1.89e-44	transEthnic	Chen	0
10422	TSPAN1	1	46636405	46641230	46481637	46497618	10387	.	0	RBC	1:46497500_A_T	rs9429088	46497500	2.67e-71	transEthnic	Chen	0
76691	ZFAND4	10	46167435	46171636	45948805	45965760	76641	.	0	RBC	10:45952896_C_G	rs77677521	45952896	2.74242e-09	EUR	Vuckovic	0	NR3C1;PPARG;RXRA
76691	ZFAND4	10	46167435	46171636	45948805	45965760	76641	.	0	RDW	10:45953767_A_G	rs7908745	45953767	5.96e-64	transEthnic	Chen	0	FOXJ3;ONECUT2;POU1F1
76691	ZFAND4	10	46167435	46171636	45948805	45965760	76641	.	0	RDW	10:45959729_A_G	rs146266174	45959729	1.22383e-15	EUR	Vuckovic	0	ZBTB7B
76691	ZFAND4	10	46167435	46171636	45965761	45966484	76642	.	0	RBC	10:45966422_G_A	rs901683	45966422	5.27736e-53	EUR	Vuckovic	0
76691	ZFAND4	10	46167435	46171636	45967940	45978607	76644	.	0	MCH	10:45974016_T_TAA	rs3086168	45974016	9.17734e-29	EUR	Vuckovic	0
76691	ZFAND4	10	46167435	46171636	45967940	45978607	76644	.	0	MCH	10:45978331_C_T	rs71494791	45978331	1.44e-201	transEthnic	Chen	0	TAL1
76691	ZFAND4	10	46167435	46171636	46002892	46004081	76651	.	0	RBC	10:46003812_C_T	rs964686	46003812	8.05793e-27	EUR	Vuckovic	0
76691	ZFAND4	10	46167435	46171636	46004082	46009784	76652	.	0	MCH	10:46005429_A_ACCACTGAT	rs71023121	46005429	1.41929e-150	EUR	Vuckovic	0
352740	MXD1;SNRNP27	2	70123345	70127951	70392323	70396359	352800	.	0	RBC	2:70395852_C_CT	rs113805531	70395852	2.32948e-12	EUR	Vuckovic	0
618794	HIST1H2AJ;HIST1H2BM	6	27782229	27786337	26097561	26107989	618301	HIST1H4C	0	HCT	6:26098474_C_T	rs79220007	26098474	2.23e-267	transEthnic	Chen	0
618794	HIST1H2AJ;HIST1H2BM	6	27782229	27786337	26097561	26107989	618301	HIST1H4C	0	MCH	6:26104632_T_G	rs198851	26104632	0	EUR	Vuckovic	1
618794	HIST1H2AJ;HIST1H2BM	6	27782229	27786337	26097561	26107989	618301	HIST1H4C	0	HCT	6:26104632_T_G	rs198851	26104632	1.79925e-137	EUR	Vuckovic	1
618794	HIST1H2AJ;HIST1H2BM	6	27782229	27786337	26097561	26107989	618301	HIST1H4C	0	RDW	6:26104632_T_G	rs198851	26104632	0	EUR	Vuckovic	1
618794	HIST1H2AJ;HIST1H2BM	6	27782229	27786337	26097561	26107989	618301	HIST1H4C	0	HGB	6:26104632_T_G	rs198851	26104632	1.31501e-291	EUR	Vuckovic	1
618794	HIST1H2AJ;HIST1H2BM	6	27782229	27786337	26097561	26107989	618301	HIST1H4C	0	MCHC	6:26104632_G_T	rs198851	26104632	0	transEthnic	Chen	1
129876	CEP57;FAM76B	11	95509487	95524050	94879591	94887222	129654	RP11-712B9.2	0	RDW	11:94885635_C_T	rs632087	94885635	6.98093e-12	EUR	Vuckovic	0	NEUROD1;ZNF350
129876	CEP57;FAM76B	11	95509487	95524050	94879591	94887222	129654	RP11-712B9.2	0	MCH	11:94886632_T_C	rs496321	94886632	7.63974e-28	EUR	Vuckovic	1
129876	CEP57;FAM76B	11	95509487	95524050	94879591	94887222	129654	RP11-712B9.2	0	MCH	11:94886632_C_T	rs496321	94886632	5.58e-37	transEthnic	Chen	1
130059	CCDC82;JRKL	11	96122634	96123856	94879591	94887222	129654	RP11-712B9.2	0	RDW	11:94885635_C_T	rs632087	94885635	6.98093e-12	EUR	Vuckovic	0	NEUROD1;ZNF350
130059	CCDC82;JRKL	11	96122634	96123856	94879591	94887222	129654	RP11-712B9.2	0	MCH	11:94886632_T_C	rs496321	94886632	7.63974e-28	EUR	Vuckovic	1
130059	CCDC82;JRKL	11	96122634	96123856	94879591	94887222	129654	RP11-712B9.2	0	MCH	11:94886632_C_T	rs496321	94886632	5.58e-37	transEthnic	Chen	1
130059	CCDC82;JRKL	11	96122634	96123856	95580015	95588463	129898	.	0	MCH	11:95580926_A_G	rs566204	95580926	5.95e-17	transEthnic	Chen	0
130059	CCDC82;JRKL	11	96122634	96123856	95580015	95588463	129898	.	0	RDW	11:95583995_A_G	rs474442	95583995	5.73e-18	transEthnic	Chen	0	SMAD1;VDR
130059	CCDC82;JRKL	11	96122634	96123856	95580015	95588463	129898	.	0	RDW	11:95584195_G_GA	rs36142511	95584195	6.08269e-18	EUR	Vuckovic	0
130059	CCDC82;JRKL	11	96122634	96123856	95580015	95588463	129898	.	0	MCH	11:95586200_T_TTA	rs199508432	95586200	4.53517e-14	EUR	Vuckovic	0
662837	ACTB	7	5601713	5619438	5573855	5600490	662835	.	0	MCHC	7:5579707_C_CA	rs201470250	5579707	1.05862e-13	EUR	Vuckovic	0
339783	AC074117.10;GTF3C2	2	27577243	27583742	27515980	27542086	339773	MPV17;TRIM54;UCN	0	MCH	2:27521107_C_G	rs114605943	27521107	1.08e-10	transEthnic	Chen	0	ATF5;PAX5;TFAP2D;TLX1
339783	AC074117.10;GTF3C2	2	27577243	27583742	27515980	27542086	339773	MPV17;TRIM54;UCN	0	MCH	2:27521167_A_G	rs139537302	27521167	4.89894e-11	EUR	Vuckovic	0	NFIA+NFIB+NFIC+NFIX
339783	AC074117.10;GTF3C2	2	27577243	27583742	27861986	27868328	339863	SNORA36	0	HGB	2:27866139_A_G	rs77350364	27866139	2.01e-24	transEthnic	Chen	0	DLX2;HMGA2
331336	UBE2S	19	55912942	55922626	55762374	55766764	331313	.	1	MCH	19:55763262_G_A	rs73068668	55763262	2.16405e-13	EUR	Vuckovic	0	EHF;ELK1;ERG;NFATC1
157630	GPR84	12	54757256	54764824	54685111	54685920	157611	.	0	MCH	12:54685880_C_T	rs35979828	54685880	6.76732e-27	EUR	Vuckovic	0
157630	GPR84	12	54757256	54764824	54685111	54685920	157611	.	0	RDW	12:54685880_C_T	rs35979828	54685880	1.77969e-67	EUR	Vuckovic	0
157630	GPR84	12	54757256	54764824	54685111	54685920	157611	.	0	MCH	12:54685880_C_T	rs35979828	54685880	4.49e-26	transEthnic	Chen	0
648167	HINT3	6	126270008	126279221	125619175	125633062	647970	HDDC2	0	RBC	6:125620444_A_G	rs987166	125620444	1.53e-21	transEthnic	Chen	0	POU2F2
648167	HINT3	6	126270008	126279221	125619175	125633062	647970	HDDC2	0	HGB	6:125621645_C_T	rs2243389	125621645	8.11e-17	transEthnic	Chen	0
648167	HINT3	6	126270008	126279221	125619175	125633062	647970	HDDC2	0	RBC	6:125622737_T_G	rs112982980	125622737	3.01873e-21	EUR	Vuckovic	1
648167	HINT3	6	126270008	126279221	125619175	125633062	647970	HDDC2	0	HGB	6:125622737_T_G	rs112982980	125622737	4.52236e-17	EUR	Vuckovic	1
648167	HINT3	6	126270008	126279221	125619175	125633062	647970	HDDC2	0	HCT	6:125622737_T_G	rs112982980	125622737	7.77195e-18	EUR	Vuckovic	1
648167	HINT3	6	126270008	126279221	125619175	125633062	647970	HDDC2	0	HCT	6:125623247_C_T	rs73581685	125623247	2.12e-16	transEthnic	Chen	0	PLAG1;SP1;SP3;SPI1;ZBTB7B
426998	AP001412.1;DSCR3	21	38635925	38642685	38737721	38741699	427027	AP001437.1;DYRK1A	0	MCH	21:38740824_A_G	rs12483205	38740824	4.65737e-09	EUR	Vuckovic	1
66440	SFMBT2	10	7452579	7457450	6955136	6958485	66291	.	1	MCH	10:6956478_T_C	rs10795523	6956478	2.58289e-10	EUR	Vuckovic	0	TAL1;TCF12;TCF3;TCF4;TWIST1;ZBTB18
66440	SFMBT2	10	7452579	7457450	6958688	6966616	66293	.	1	MCH	10:6961629_A_G	rs12416190	6961629	8.98e-13	transEthnic	Chen	0
483659	TIPARP-AS1;TIPARP	3	156385298	156394032	156790502	156798865	483803	.	0	RBC	3:156795468_A_G	rs13322435	156795468	8.95e-13	transEthnic	Chen	0
612533	snoU13	6	7038449	7043261	6917913	6925505	612504	.	0	MCHC	6:6923834_T_C	rs66833621	6923834	3.98453e-12	EUR	Vuckovic	0
620964	PIM1	6	37136222	37141919	37018844	37032845	620934	.	1	RBC	6:37027232_C_T	rs9366927	37027232	4.69245e-20	EUR	Vuckovic	1
620964	PIM1	6	37136222	37141919	37018844	37032845	620934	.	1	HCT	6:37027232_C_T	rs9366927	37027232	4.37219e-27	EUR	Vuckovic	1
620964	PIM1	6	37136222	37141919	37018844	37032845	620934	.	1	HGB	6:37027232_C_T	rs9366927	37027232	6.91538e-25	EUR	Vuckovic	1
620964	PIM1	6	37136222	37141919	37018844	37032845	620934	.	1	HCT	6:37027232_C_T	rs9366927	37027232	3.45e-30	transEthnic	Chen	1
620964	PIM1	6	37136222	37141919	37018844	37032845	620934	.	1	HGB	6:37027232_C_T	rs9366927	37027232	2.11e-25	transEthnic	Chen	1
620964	PIM1	6	37136222	37141919	37018844	37032845	620934	.	1	RBC	6:37029684_A_C	rs9296208	37029684	1.82e-17	transEthnic	Chen	0
157542	HOXC6;HOXC9;HOXC-AS1;HOXC-AS2	12	54386487	54402006	54591268	54597369	157586	.	0	HGB	12:54593010_C_T	rs7966201	54593010	3.94e-10	transEthnic	Chen	0
157542	HOXC6;HOXC9;HOXC-AS1;HOXC-AS2	12	54386487	54402006	54744228	54750968	157627	.	0	HGB	12:54749111_A_AGT	rs5798300	54749111	2.14095e-09	EUR	Vuckovic	0
370545	UBXN4	2	136496262	136506723	135751644	135760234	370357	.	1	HCT	2:135755629_A_G	rs1530559	135755629	9.48e-10	transEthnic	Chen	0	ZBTB4
370545	UBXN4	2	136496262	136506723	135751644	135760234	370357	.	1	HGB	2:135755629_A_G	rs1530559	135755629	6.13e-11	transEthnic	Chen	0	ZBTB4
737908	AZIN1;KB-1507C5.2	8	103868858	103879107	103292555	103296811	737744	.	0	RBC	8:103294770_C_G	rs2445949	103294770	6.47e-11	transEthnic	Chen	0
735537	PLEKHF2	8	96137859	96147405	96070795	96077270	735524	.	0	RBC	8:96072196_A_T	rs2599711	96072196	4.92e-17	transEthnic	Chen	0
624913	TFAP2B	6	50785086	50786647	51837171	51838685	625275	.	0	HGB	6:51838263_A_G	rs9296668	51838263	1.59517e-11	EUR	Vuckovic	0
624913	TFAP2B	6	50785086	50786647	51837171	51838685	625275	.	0	HCT	6:51838263_A_G	rs9296668	51838263	1.02e-12	transEthnic	Chen	0
624913	TFAP2B	6	50785086	50786647	51837171	51838685	625275	.	0	HGB	6:51838263_A_G	rs9296668	51838263	5.71e-13	transEthnic	Chen	0
674901	TBRG4	7	45150460	45152422	44785428	44808359	674832	ZMIZ2	0	HCT	7:44808223_G_A	rs1050338	44808223	1.31393e-10	EUR	Vuckovic	1
674901	TBRG4	7	45150460	45152422	44884667	44891288	674850	AC004854.4;H2AFV	0	MCH	7:44887076_A_G	rs714543	44887076	8.41e-55	transEthnic	Chen	1
674901	TBRG4	7	45150460	45152422	44884667	44891288	674850	AC004854.4;H2AFV	0	RBC	7:44887076_A_G	rs714543	44887076	1.22e-56	transEthnic	Chen	1
82437	REEP3	10	65278667	65282382	64896219	64904643	82328	.	0	MCH	10:64899893_C_G	rs7088425	64899893	1.28e-43	transEthnic	Chen	0
761014	APTX;DNAJA1	9	33022373	33026220	32424770	32426637	760869	.	0	HCT	9:32425676_T_G	rs3780474	32425676	8.19627e-21	EUR	Vuckovic	0	HOXD10;NKX3-1;POU3F1
761014	APTX;DNAJA1	9	33022373	33026220	32424770	32426637	760869	.	0	HGB	9:32425676_T_G	rs3780474	32425676	1.46653e-20	EUR	Vuckovic	0	HOXD10;NKX3-1;POU3F1
761014	APTX;DNAJA1	9	33022373	33026220	32426638	32435931	760870	.	0	RBC	9:32428110_CA_C	rs113234132	32428110	3.35499e-23	EUR	Vuckovic	0
622675	MRPS18A	6	43654731	43655823	44027857	44031356	622754	.	1	RBC	6:44030011_A_G	rs833805	44030011	1.04165e-68	EUR	Vuckovic	0
622675	MRPS18A	6	43654731	43655823	44027857	44031356	622754	.	1	HCT	6:44030011_A_G	rs833805	44030011	7.29216e-92	EUR	Vuckovic	0
622675	MRPS18A	6	43654731	43655823	44027857	44031356	622754	.	1	HGB	6:44030011_A_G	rs833805	44030011	1.02879e-84	EUR	Vuckovic	0
622675	MRPS18A	6	43654731	43655823	44027857	44031356	622754	.	1	HCT	6:44030011_A_G	rs833805	44030011	1.46e-115	transEthnic	Chen	0
622675	MRPS18A	6	43654731	43655823	44027857	44031356	622754	.	1	HCT	6:44030011_A_G	rs833805	44030011	1.93e-15	EAS	Chen	0
622675	MRPS18A	6	43654731	43655823	44027857	44031356	622754	.	1	HGB	6:44030011_A_G	rs833805	44030011	3.32e-100	transEthnic	Chen	0
622675	MRPS18A	6	43654731	43655823	44027857	44031356	622754	.	1	RBC	6:44030011_A_G	rs833805	44030011	1.33e-87	transEthnic	Chen	0
622675	MRPS18A	6	43654731	43655823	44027857	44031356	622754	.	1	RBC	6:44030011_A_G	rs833805	44030011	1.67e-13	EAS	Chen	0
622675	MRPS18A	6	43654731	43655823	44119162	44128449	622780	CAPN11	1	RDW	6:44124954_T_C	rs9394987	44124954	3.27751e-10	EUR	Vuckovic	0
622675	MRPS18A	6	43654731	43655823	44200920	44205640	622788	.	1	RDW	6:44202352_C_T	rs6458375	44202352	5.95164e-11	EUR	Vuckovic	1
622675	MRPS18A	6	43654731	43655823	44200920	44205640	622788	.	1	MCH	6:44203319_A_G	rs62401155	44203319	5.73e-22	transEthnic	Chen	0
622675	MRPS18A	6	43654731	43655823	44200920	44205640	622788	.	1	RDW	6:44203319_A_G	rs62401155	44203319	4.33e-12	transEthnic	Chen	0
622675	MRPS18A	6	43654731	43655823	44200920	44205640	622788	.	1	MCH	6:44204736_T_A	rs6916554	44204736	2.5742e-24	EUR	Vuckovic	0
262385	MYH11	16	15948167	15953184	16116411	16124633	262415	.	0	RDW	16:16116556_G_T	rs17264736	16116556	2.3651e-11	EUR	Vuckovic	0
262385	MYH11	16	15948167	15953184	16116411	16124633	262415	.	0	RDW	16:16124008_C_T	rs11642957	16124008	2.05e-12	transEthnic	Chen	0	RARA
262385	MYH11	16	15948167	15953184	16150022	16153737	262423	.	0	MCHC	16:16152940_T_C	rs35596	16152940	1.78279e-09	EUR	Vuckovic	0	MYBL2;POU5F1
262385	MYH11	16	15948167	15953184	16198053	16203119	262426	.	0	MCH	16:16199255_A_G	rs16967755	16199255	3.24447e-10	EUR	Vuckovic	0
262385	MYH11	16	15948167	15953184	16257804	16263297	262440	.	0	HGB	16:16259596_G_A	rs41278174	16259596	1.31358e-15	EUR	Vuckovic	0
262385	MYH11	16	15948167	15953184	16257804	16263297	262440	.	0	RBC	16:16259596_G_A	rs41278174	16259596	8.08409e-15	EUR	Vuckovic	0
262385	MYH11	16	15948167	15953184	16257804	16263297	262440	.	0	HCT	16:16259596_G_A	rs41278174	16259596	2.65315e-14	EUR	Vuckovic	0
262385	MYH11	16	15948167	15953184	16257804	16263297	262440	.	0	HCT	16:16259596_A_G	rs41278174	16259596	5.59e-15	transEthnic	Chen	0
262385	MYH11	16	15948167	15953184	16257804	16263297	262440	.	0	HGB	16:16259596_A_G	rs41278174	16259596	1.48e-15	transEthnic	Chen	0
262385	MYH11	16	15948167	15953184	16257804	16263297	262440	.	0	RBC	16:16259596_A_G	rs41278174	16259596	4.2e-16	transEthnic	Chen	0
157402	AMHR2	12	53815443	53820530	53721566	53732140	157380	.	0	MCH	12:53727545_T_C	rs930900	53727545	8.90563e-18	EUR	Vuckovic	0
157402	AMHR2	12	53815443	53820530	53756153	53767839	157391	.	0	MCH	12:53757831_A_G	rs12582170	53757831	7.92566e-35	EUR	Vuckovic	0	NKX2-2;NKX3-2
157402	AMHR2	12	53815443	53820530	53756153	53767839	157391	.	0	MCH	12:53760162_A_G	rs58123204	53760162	4.06e-48	transEthnic	Chen	0	ARNTL;NHLH1;NR1D1;RORA;RORC;VDR
157402	AMHR2	12	53815443	53820530	53775066	53777681	157395	.	0	RBC	12:53777171_A_G	rs3741651	53777171	2.98266e-35	EUR	Vuckovic	1	FOXJ3;PBX2;SMAD3;SMAD4;YBX1
157402	AMHR2	12	53815443	53820530	53775066	53777681	157395	.	0	RBC	12:53777171_A_G	rs3741651	53777171	7.04e-45	transEthnic	Chen	1	FOXJ3;PBX2;SMAD3;SMAD4;YBX1
120657	AP003733.1;FTH1	11	61730127	61737205	61586042	61590202	120630	.	1	RBC	11:61588305_A_G	rs174564	61588305	9.54e-84	transEthnic	Chen	0	ETV5
120657	AP003733.1;FTH1	11	61730127	61737205	61604306	61607553	120632	.	1	HCT	11:61605499_A_T	rs174578	61605499	1.29e-42	transEthnic	Chen	0
33335	ADAM30	1	120431471	120440812	120269807	120271603	33286	.	0	HCT	1:120269991_C_G	rs616111	120269991	1.01748e-14	EUR	Vuckovic	0	HOXA1;RREB1
33335	ADAM30	1	120431471	120440812	120272260	120273704	33288	.	0	MCH	1:120272477_T_C	rs523395	120272477	1.65082e-09	EUR	Vuckovic	0
33335	ADAM30	1	120431471	120440812	120272260	120273704	33288	.	0	RBC	1:120272477_T_C	rs523395	120272477	5.68045e-23	EUR	Vuckovic	0
284411	AC010761.14;NEK8;RPL23A;SNORD42A;SNORD4B;TLCD1	17	27049991	27055527	27182837	27186272	284437	.	0	MCHC	17:27182944_A_G	rs9895443	27182944	4.12e-122	transEthnic	Chen	0
284411	AC010761.14;NEK8;RPL23A;SNORD42A;SNORD4B;TLCD1	17	27049991	27055527	27182837	27186272	284437	.	0	MCHC	17:27183104_A_G	rs9914988	27183104	9.62e-24	EAS	Chen	0
284411	AC010761.14;NEK8;RPL23A;SNORD42A;SNORD4B;TLCD1	17	27049991	27055527	27186273	27192091	284438	.	0	RDW	17:27187020_G_T	rs2320587	27187020	1.63e-267	transEthnic	Chen	1
284411	AC010761.14;NEK8;RPL23A;SNORD42A;SNORD4B;TLCD1	17	27049991	27055527	27186273	27192091	284438	.	0	RDW	17:27187789_C_T	rs6803	27187789	8.96414e-214	EUR	Vuckovic	1
284411	AC010761.14;NEK8;RPL23A;SNORD42A;SNORD4B;TLCD1	17	27049991	27055527	27194649	27201813	284442	.	0	MCH	17:27195871_G_T	rs9913973	27195871	1.21e-17	EAS	Chen	0
408599	RRBP1	20	17660712	17672229	17897492	17918504	408652	.	0	MCH	20:17909723_C_T	rs62208127	17909723	1.18959e-10	EUR	Vuckovic	0	MYOD1;TCF4
669365	AC004540.4	7	26414940	26426318	27203006	27207966	669619	.	0	RBC	7:27206688_T_G	rs11773804	27206688	1.03052e-16	EUR	Vuckovic	0
669365	AC004540.4	7	26414940	26426318	27207967	27210220	669620	HOXA10-AS;HOXA9;MIR196B	0	MCH	7:27208280_C_T	rs2071243	27208280	8.08179e-15	EUR	Vuckovic	1	SP4;ZBTB7A
669365	AC004540.4	7	26414940	26426318	27207967	27210220	669620	HOXA10-AS;HOXA9;MIR196B	0	MCH	7:27208280_C_T	rs2071243	27208280	7.37e-14	transEthnic	Chen	1	SP4;ZBTB7A
669365	AC004540.4	7	26414940	26426318	27207967	27210220	669620	HOXA10-AS;HOXA9;MIR196B	0	RBC	7:27208280_C_T	rs2071243	27208280	6.43e-21	transEthnic	Chen	1	SP4;ZBTB7A
662831	FBXL18;MIR589	7	5534637	5543676	5545104	5573854	662834	AC006483.1;ACTB;FBXL18	0	MCH	7:5569715_G_A	rs2966450	5569715	1.94443e-17	EUR	Vuckovic	1	DLX3;NOBOX
357974	KRCC1	2	88354752	88358194	86989091	86992846	357639	.	0	MCH	2:86989962_G_C	rs4832312	86989962	3.61233e-23	EUR	Vuckovic	0	HAND1
177196	RP11-131L12.2;SUDS3	12	118813520	118817622	118670226	118687675	177169	.	0	RDW	12:118682751_C_T	rs428073	118682751	7.35e-26	transEthnic	Chen	0	KLF15;NFYA
35704	CGN	1	151478606	151483209	151748952	151752152	35759	.	0	HGB	1:151750433_T_C	rs6679233	151750433	1.40873e-09	EUR	Vuckovic	0	TAL1
35704	CGN	1	151478606	151483209	151775480	151780089	35768	LINGO4	0	HCT	1:151777651_G_A	rs2293088	151777651	6.94524e-11	EUR	Vuckovic	0	HSF1;HSF2
760895	AL353671.1;AL353671.2;DDX58;TOPORS-AS1;TOPORS	9	32524066	32553150	32424770	32426637	760869	.	1	HCT	9:32425676_T_G	rs3780474	32425676	8.19627e-21	EUR	Vuckovic	0	HOXD10;NKX3-1;POU3F1
760895	AL353671.1;AL353671.2;DDX58;TOPORS-AS1;TOPORS	9	32524066	32553150	32424770	32426637	760869	.	1	HGB	9:32425676_T_G	rs3780474	32425676	1.46653e-20	EUR	Vuckovic	0	HOXD10;NKX3-1;POU3F1
760895	AL353671.1;AL353671.2;DDX58;TOPORS-AS1;TOPORS	9	32524066	32553150	32426638	32435931	760870	.	1	RBC	9:32428110_CA_C	rs113234132	32428110	3.35499e-23	EUR	Vuckovic	0
618279	HIST1H1A;HIST1H3A;HIST1H4A	6	26016682	26022602	27849445	27852998	618818	.	0	RBC	6:27852978_G_A	rs9461418	27852978	9.13314e-10	EUR	Vuckovic	0
145284	CDKN1B	12	12864726	12871976	11799778	11800571	144979	.	0	HCT	12:11800568_C_T	rs12580759	11800568	6.89e-13	transEthnic	Chen	0	DBP;HOXA13;TBP
145284	CDKN1B	12	12864726	12871976	11799778	11800571	144979	.	0	RBC	12:11800568_C_T	rs12580759	11800568	1.82e-18	transEthnic	Chen	0	DBP;HOXA13;TBP
282856	RAI1	17	17583162	17594137	17689361	17698133	282870	.	0	HCT	17:17696755_A_C	rs11649804	17696755	1.28e-10	transEthnic	Chen	0
383778	LINC01116;LINC01117	2	177501443	177506085	176969047	176976051	383594	AC009336.1;HOXD10;HOXD11	0	RBC	2:176974104_G_T	rs863678	176974104	1.82933e-30	EUR	Vuckovic	0
383778	LINC01116;LINC01117	2	177501443	177506085	176969047	176976051	383594	AC009336.1;HOXD10;HOXD11	0	HGB	2:176974104_G_T	rs863678	176974104	3.5933e-28	EUR	Vuckovic	0
383778	LINC01116;LINC01117	2	177501443	177506085	176969047	176976051	383594	AC009336.1;HOXD10;HOXD11	0	HCT	2:176974104_G_T	rs863678	176974104	5.32145e-34	EUR	Vuckovic	0
383778	LINC01116;LINC01117	2	177501443	177506085	176969047	176976051	383594	AC009336.1;HOXD10;HOXD11	0	HCT	2:176974104_G_T	rs863678	176974104	1.16e-47	transEthnic	Chen	0
383778	LINC01116;LINC01117	2	177501443	177506085	176969047	176976051	383594	AC009336.1;HOXD10;HOXD11	0	HGB	2:176974104_G_T	rs863678	176974104	1.99e-40	transEthnic	Chen	0
383778	LINC01116;LINC01117	2	177501443	177506085	176969047	176976051	383594	AC009336.1;HOXD10;HOXD11	0	RBC	2:176974104_G_T	rs863678	176974104	4.07e-44	transEthnic	Chen	0
156368	DDX23	12	49242128	49247759	48496946	48500599	156139	PFKM;SENP1	0	HGB	12:48499131_G_T	rs2408955	48499131	1.57e-74	transEthnic	Chen	1
720594	AC103686.1	8	48792847	48810864	48825346	48829082	720597	.	0	MCH	8:48826333_TA_T	rs8178058	48826333	3.49675e-13	EUR	Vuckovic	0
720594	AC103686.1	8	48792847	48810864	48856349	48866611	720605	.	0	HGB	8:48864284_GGAAA_G	rs112391082	48864284	1.01038e-10	EUR	Vuckovic	0
720594	AC103686.1	8	48792847	48810864	48879929	48886570	720608	.	0	RBC	8:48885436_A_T	rs762679	48885436	3.56e-18	transEthnic	Chen	0
289004	HOXB3;HOXB4;MIR10A	17	46653916	46660463	46433750	46435878	288943	.	0	RBC	17:46434993_A_G	rs9906651	46434993	2.43e-26	transEthnic	Chen	0
157386	SP7	12	53738932	53739343	53721566	53732140	157380	.	1	MCH	12:53727545_T_C	rs930900	53727545	8.90563e-18	EUR	Vuckovic	0
157386	SP7	12	53738932	53739343	53775066	53777681	157395	.	1	RBC	12:53777171_A_G	rs3741651	53777171	2.98266e-35	EUR	Vuckovic	1	FOXJ3;PBX2;SMAD3;SMAD4;YBX1
157386	SP7	12	53738932	53739343	53775066	53777681	157395	.	1	RBC	12:53777171_A_G	rs3741651	53777171	7.04e-45	transEthnic	Chen	1	FOXJ3;PBX2;SMAD3;SMAD4;YBX1
327638	AC002511.1	19	35883528	35898310	35751275	35764435	327615	AD000684.2;LSR;USF2	0	RBC	19:35751679_A_G	rs2519961	35751679	6.64e-11	transEthnic	Chen	0
327638	AC002511.1	19	35883528	35898310	35772213	35774696	327620	HAMP	0	MCH	19:35772471_C_T	rs10414846	35772471	8.468e-18	EUR	Vuckovic	0
327638	AC002511.1	19	35883528	35898310	35803651	35823577	327628	CD22;U62631.5	0	RDW	19:35812096_G_A	rs531034894	35812096	8.69711e-11	EUR	Vuckovic	0
57826	LEFTY1	1	226098282	226100464	225959885	225963200	57796	.	0	RDW	1:225962690_C_T	rs6696074	225962690	4.5856e-14	EUR	Vuckovic	0	BHLHE40;BHLHE41;MAX;MYC;MYCN;TFEB;USF1;USF2
57826	LEFTY1	1	226098282	226100464	225959885	225963200	57796	.	0	RDW	1:225962690_C_T	rs6696074	225962690	2.86e-15	transEthnic	Chen	0	BHLHE40;BHLHE41;MAX;MYC;MYCN;TFEB;USF1;USF2
266203	RP11-170L3.2;ZNF267	16	31879803	31892512	30960796	30975516	266012	SETD1A	0	HCT	16:30967277_AT_A	rs34067580	30967277	4.05081e-12	EUR	Vuckovic	0
266203	RP11-170L3.2;ZNF267	16	31879803	31892512	30984589	31014039	266015	AC135048.1;HSD3B7;STX1B	0	RBC	16:30987380_GT_G	rs67517081	30987380	1.58109e-41	EUR	Vuckovic	0
266203	RP11-170L3.2;ZNF267	16	31879803	31892512	30984589	31014039	266015	AC135048.1;HSD3B7;STX1B	0	MCH	16:30987380_GT_G	rs67517081	30987380	1.27115e-45	EUR	Vuckovic	0
266203	RP11-170L3.2;ZNF267	16	31879803	31892512	30984589	31014039	266015	AC135048.1;HSD3B7;STX1B	0	HCT	16:31002720_A_G	rs8060857	31002720	2.23e-12	transEthnic	Chen	0
266203	RP11-170L3.2;ZNF267	16	31879803	31892512	31497401	31527040	266109	AC026471.6;C16orf58;RP11-452L6.7;SLC5A2	0	MCHC	16:31518206_G_T	rs8047112	31518206	3.21698e-11	EUR	Vuckovic	0	ESR1
266203	RP11-170L3.2;ZNF267	16	31879803	31892512	31497401	31527040	266109	AC026471.6;C16orf58;RP11-452L6.7;SLC5A2	0	MCHC	16:31518206_G_T	rs8047112	31518206	4.48e-12	transEthnic	Chen	0	ESR1
266203	RP11-170L3.2;ZNF267	16	31879803	31892512	31497401	31527040	266109	AC026471.6;C16orf58;RP11-452L6.7;SLC5A2	0	MCH	16:31519995_G_T	rs11866003	31519995	4.39137e-25	EUR	Vuckovic	1	TP73
289007	HOXB5;HOXB6;HOXB-AS3	17	46670497	46676324	46433750	46435878	288943	.	0	RBC	17:46434993_A_G	rs9906651	46434993	2.43e-26	transEthnic	Chen	0
720607	MCM4;PRKDC	8	48871030	48879928	48792847	48810864	720594	AC103686.1	1	MCH	8:48806383_C_T	rs74915527	48806383	2.96e-14	transEthnic	Chen	0	FOXD3;TEAD4
720607	MCM4;PRKDC	8	48871030	48879928	48825346	48829082	720597	.	1	MCH	8:48826333_TA_T	rs8178058	48826333	3.49675e-13	EUR	Vuckovic	0
720607	MCM4;PRKDC	8	48871030	48879928	48856349	48866611	720605	.	1	HGB	8:48864284_GGAAA_G	rs112391082	48864284	1.01038e-10	EUR	Vuckovic	0
10159	HECTD3;UROD	1	45476778	45482664	45182178	45187654	10104	RNU5F-1	0	RDW	1:45187330_A_G	rs11800505	45187330	5.08e-11	transEthnic	Chen	0
752193	PLGRKT	9	5426248	5442557	4650349	4663828	751947	PPAPDC2	0	RBC	9:4661574_C_G	rs10974716	4661574	2.4832e-21	EUR	Vuckovic	0	OTX2
752193	PLGRKT	9	5426248	5442557	4756520	4772881	751976	.	0	MCH	9:4763176_T_C	rs385893	4763176	3.16429e-79	EUR	Vuckovic	1
752193	PLGRKT	9	5426248	5442557	4756520	4772881	751976	.	0	RDW	9:4763368_C_A	rs409950	4763368	2.03057e-16	EUR	Vuckovic	1	ZBTB6
62238	FH	1	241682071	241685450	242032405	242036967	62358	.	0	MCH	1:242034263_A_G	rs72755295	242034263	1.25605e-11	EUR	Vuckovic	0	AIRE;POU1F1;AIRE;POU1F1
62238	FH	1	241682071	241685450	242032405	242036967	62358	.	0	MCH	1:242034263_A_G	rs72755295	242034263	2.99e-12	transEthnic	Chen	0	AIRE;POU1F1;AIRE;POU1F1
391596	NIF3L1;RNU6-762P	2	201757574	201765917	202050568	202051034	391667	.	0	MCH	2:202050677_A_G	rs3900115	202050677	1.83e-11	transEthnic	Chen	0	TAL1;TCF3;ZBTB18
391596	NIF3L1;RNU6-762P	2	201757574	201765917	202068587	202073354	391670	.	0	MCH	2:202070735_A_T	rs6712872	202070735	1.90046e-11	EUR	Vuckovic	0	IRF3;IRF9
284409	RPL23A;SNORD42B	17	27046828	27048611	27182837	27186272	284437	.	0	MCHC	17:27182944_A_G	rs9895443	27182944	4.12e-122	transEthnic	Chen	0
284409	RPL23A;SNORD42B	17	27046828	27048611	27182837	27186272	284437	.	0	MCHC	17:27183104_A_G	rs9914988	27183104	9.62e-24	EAS	Chen	0
284409	RPL23A;SNORD42B	17	27046828	27048611	27194649	27201813	284442	.	0	MCH	17:27195871_G_T	rs9913973	27195871	1.21e-17	EAS	Chen	0
495588	FAM43A	3	194403842	194408300	194678617	194683423	495657	.	0	HGB	3:194681282_A_G	rs1075870	194681282	6.18e-22	transEthnic	Chen	0	ZBTB4
495588	FAM43A	3	194403842	194408300	194678617	194683423	495657	.	0	HGB	3:194681297_G_A	rs1075871	194681297	1.07954e-20	EUR	Vuckovic	0
495588	FAM43A	3	194403842	194408300	194678617	194683423	495657	.	0	RBC	3:194681297_G_A	rs1075871	194681297	4.31015e-22	EUR	Vuckovic	0
495588	FAM43A	3	194403842	194408300	194678617	194683423	495657	.	0	HCT	3:194681297_G_A	rs1075871	194681297	1.84439e-21	EUR	Vuckovic	0
495588	FAM43A	3	194403842	194408300	194678617	194683423	495657	.	0	RBC	3:194681871_A_C	rs711991	194681871	2.29e-22	transEthnic	Chen	0	STAT6
256126	AC013394.2;CHD2	15	93422047	93429207	91523491	91524814	255593	.	0	RDW	15:91523763_G_T	rs28584391	91523763	0	transEthnic	Chen	0
266025	ZNF668	16	31083392	31085709	30960796	30975516	266012	SETD1A	0	HCT	16:30967277_AT_A	rs34067580	30967277	4.05081e-12	EUR	Vuckovic	0
266025	ZNF668	16	31083392	31085709	30984589	31014039	266015	AC135048.1;HSD3B7;STX1B	0	RBC	16:30987380_GT_G	rs67517081	30987380	1.58109e-41	EUR	Vuckovic	0
266025	ZNF668	16	31083392	31085709	30984589	31014039	266015	AC135048.1;HSD3B7;STX1B	0	MCH	16:30987380_GT_G	rs67517081	30987380	1.27115e-45	EUR	Vuckovic	0
266025	ZNF668	16	31083392	31085709	30984589	31014039	266015	AC135048.1;HSD3B7;STX1B	0	HCT	16:31002720_A_G	rs8060857	31002720	2.23e-12	transEthnic	Chen	0
752041	JAK2	9	4977624	4986440	4756520	4772881	751976	.	0	MCH	9:4763176_T_C	rs385893	4763176	3.16429e-79	EUR	Vuckovic	1
752041	JAK2	9	4977624	4986440	4756520	4772881	751976	.	0	RDW	9:4763368_C_A	rs409950	4763368	2.03057e-16	EUR	Vuckovic	1	ZBTB6
752041	JAK2	9	4977624	4986440	4829928	4834861	751994	.	0	MCH	9:4832636_C_T	rs35765032	4832636	4.57e-14	SAS	Chen	0
752041	JAK2	9	4977624	4986440	4852338	4852642	752001	.	0	RDW	9:4852599_A_G	rs10758656	4852599	5.54521e-58	EUR	Vuckovic	1	GATA1;GATA2
752041	JAK2	9	4977624	4986440	4852338	4852642	752001	.	0	MCH	9:4852599_A_G	rs10758656	4852599	1.19076e-269	EUR	Vuckovic	1	GATA1;GATA2
752041	JAK2	9	4977624	4986440	4852338	4852642	752001	.	0	RDW	9:4852599_A_G	rs10758656	4852599	2.82e-72	transEthnic	Chen	1	GATA1;GATA2
10423	PIK3R3;RP11-322N21.2	1	46641231	46646646	46481637	46497618	10387	.	0	HCT	1:46497500_T_A	rs9429088	46497500	2.62765e-43	EUR	Vuckovic	0	FOXF1
10423	PIK3R3;RP11-322N21.2	1	46641231	46646646	46481637	46497618	10387	.	0	HGB	1:46497500_T_A	rs9429088	46497500	1.95604e-39	EUR	Vuckovic	0	FOXF1
10423	PIK3R3;RP11-322N21.2	1	46641231	46646646	46481637	46497618	10387	.	0	HCT	1:46497500_A_T	rs9429088	46497500	2.29e-49	transEthnic	Chen	0
10423	PIK3R3;RP11-322N21.2	1	46641231	46646646	46481637	46497618	10387	.	0	HGB	1:46497500_A_T	rs9429088	46497500	1.89e-44	transEthnic	Chen	0
10423	PIK3R3;RP11-322N21.2	1	46641231	46646646	46481637	46497618	10387	.	0	RBC	1:46497500_A_T	rs9429088	46497500	2.67e-71	transEthnic	Chen	0
618301	HIST1H4C	6	26097561	26107989	26081394	26086356	618294	.	0	MCH	6:26082215_G_GC	6:26082215_GC_G	26082215	2.61e-11	SAS	Chen	0
618301	HIST1H4C	6	26097561	26107989	26091136	26094837	618299	.	0	MCHC	6:26091179_C_G	rs1799945	26091179	1.0526e-289	EUR	Vuckovic	0
618301	HIST1H4C	6	26097561	26107989	26091136	26094837	618299	.	0	MCH	6:26091179_C_G	rs1799945	26091179	5.19e-29	EAS	Chen	0
618301	HIST1H4C	6	26097561	26107989	26091136	26094837	618299	.	0	MCHC	6:26091179_C_G	rs1799945	26091179	5.7e-17	EAS	Chen	0
618301	HIST1H4C	6	26097561	26107989	26091136	26094837	618299	.	0	MCHC	6:26091185_A_T	rs1800730	26091185	2.23313e-09	EUR	Vuckovic	0
618301	HIST1H4C	6	26097561	26107989	26091136	26094837	618299	.	0	MCH	6:26091185_A_T	rs1800730	26091185	9.78857e-16	EUR	Vuckovic	0
618301	HIST1H4C	6	26097561	26107989	26091136	26094837	618299	.	0	MCHC	6:26093141_G_A	rs1800562	26093141	0	EUR	Vuckovic	0
618301	HIST1H4C	6	26097561	26107989	26091136	26094837	618299	.	0	MCH	6:26093141_G_A	rs1800562	26093141	0	EUR	Vuckovic	0
618301	HIST1H4C	6	26097561	26107989	26091136	26094837	618299	.	0	RBC	6:26093141_G_A	rs1800562	26093141	1.05079e-27	EUR	Vuckovic	0
618301	HIST1H4C	6	26097561	26107989	26091136	26094837	618299	.	0	RDW	6:26093141_G_A	rs1800562	26093141	0	EUR	Vuckovic	0
618301	HIST1H4C	6	26097561	26107989	26091136	26094837	618299	.	0	HCT	6:26093141_G_A	rs1800562	26093141	9.43535e-235	EUR	Vuckovic	0
618301	HIST1H4C	6	26097561	26107989	26091136	26094837	618299	.	0	HGB	6:26093141_G_A	rs1800562	26093141	0	EUR	Vuckovic	0
618301	HIST1H4C	6	26097561	26107989	26117724	26133165	618304	HIST1H2AC;HIST1H2BC	0	HGB	6:26123502_C_T	rs115740542	26123502	0	transEthnic	Chen	1
779249	CDC26;PRPF4	9	116036644	116041342	116347856	116349841	779341	.	0	HGB	9:116349209_G_C	rs10981834	116349209	6.53623e-21	EUR	Vuckovic	0	TCF12;TWIST1
779249	CDC26;PRPF4	9	116036644	116041342	116347856	116349841	779341	.	0	HGB	9:116349298_A_G	rs10981835	116349298	1.58e-16	transEthnic	Chen	0
609538	MXD3	5	176735949	176746539	176799399	176800426	609554	.	0	HCT	5:176800361_A_G	rs11748297	176800361	1.75e-42	transEthnic	Chen	0
609538	MXD3	5	176735949	176746539	176799399	176800426	609554	.	0	HGB	5:176800361_A_G	rs11748297	176800361	1.79e-38	transEthnic	Chen	0
609538	MXD3	5	176735949	176746539	176799399	176800426	609554	.	0	RBC	5:176800361_A_G	rs11748297	176800361	1.27e-39	transEthnic	Chen	0
474205	OSBPL11	3	125303416	125315055	124482754	124484166	473991	.	0	MCHC	3:124483089_C_G	rs2291079	124483089	4.36936e-10	EUR	Vuckovic	0
284410	AC010761.8;SNORD4A	17	27048612	27049990	27182837	27186272	284437	.	1	MCHC	17:27182944_A_G	rs9895443	27182944	4.12e-122	transEthnic	Chen	0
284410	AC010761.8;SNORD4A	17	27048612	27049990	27182837	27186272	284437	.	1	MCHC	17:27183104_A_G	rs9914988	27183104	9.62e-24	EAS	Chen	0
284410	AC010761.8;SNORD4A	17	27048612	27049990	27186273	27192091	284438	.	1	RDW	17:27187020_G_T	rs2320587	27187020	1.63e-267	transEthnic	Chen	1
284410	AC010761.8;SNORD4A	17	27048612	27049990	27186273	27192091	284438	.	1	RDW	17:27187789_C_T	rs6803	27187789	8.96414e-214	EUR	Vuckovic	1
397070	CTDSP1;RP11-378A13.2	2	219261830	219266623	219135861	219159967	397049	PNKD;TMBIM1	0	RDW	2:219138940_C_T	rs4791	219138940	1.24e-48	transEthnic	Chen	0	ARID3A;CDX1;ONECUT2;POU3F2;POU6F1
397070	CTDSP1;RP11-378A13.2	2	219261830	219266623	219268837	219288171	397072	VIL1	0	MCH	2:219272145_A_G	rs56191141	219272145	5.22e-15	transEthnic	Chen	1	REST
397070	CTDSP1;RP11-378A13.2	2	219261830	219266623	219268837	219288171	397072	VIL1	0	MCHC	2:219272294_G_T	rs921968	219272294	1.04869e-28	EUR	Vuckovic	1	POU1F1;POU3F1;POU5F1
397070	CTDSP1;RP11-378A13.2	2	219261830	219266623	219268837	219288171	397072	VIL1	0	MCHC	2:219272294_G_T	rs921968	219272294	1.51e-31	transEthnic	Chen	1	POU1F1;POU3F1;POU5F1
397070	CTDSP1;RP11-378A13.2	2	219261830	219266623	219268837	219288171	397072	VIL1	0	MCH	2:219279588_G_A	rs62182127	219279588	8.42087e-16	EUR	Vuckovic	0
659809	CAHM;QKI	6	163833365	163837600	164460907	164464886	659994	.	0	MCH	6:164463355_A_G	rs4709819	164463355	1.26e-18	EAS	Chen	0
659809	CAHM;QKI	6	163833365	163837600	164478272	164480555	659997	.	0	MCH	6:164478388_C_A	rs381500	164478388	1.00956e-71	EUR	Vuckovic	0	IKZF1
659809	CAHM;QKI	6	163833365	163837600	164478272	164480555	659997	.	0	RBC	6:164478388_C_A	rs381500	164478388	1.21264e-53	EUR	Vuckovic	0	IKZF1
659809	CAHM;QKI	6	163833365	163837600	164478272	164480555	659997	.	0	MCH	6:164478388_A_C	rs381500	164478388	2.06e-94	transEthnic	Chen	0
659809	CAHM;QKI	6	163833365	163837600	164478272	164480555	659997	.	0	RBC	6:164478388_A_C	rs381500	164478388	3.82e-76	transEthnic	Chen	0
284448	DHRS13	17	27229175	27234184	27101502	27113379	284421	.	1	MCHC	17:27106993_CT_C	rs201541427	27106993	3.03912e-82	EUR	Vuckovic	0
284448	DHRS13	17	27229175	27234184	27164048	27182836	284436	ERAL1;FAM222B;RP11-20B24.3	1	HGB	17:27167973_C_G	rs11652272	27167973	4.97e-17	transEthnic	Chen	0
284448	DHRS13	17	27229175	27234184	27164048	27182836	284436	ERAL1;FAM222B;RP11-20B24.3	1	MCH	17:27174523_T_A	rs11650788	27174523	3.68327e-177	EUR	Vuckovic	0	THRA;THRB
284448	DHRS13	17	27229175	27234184	27164048	27182836	284436	ERAL1;FAM222B;RP11-20B24.3	1	RBC	17:27174523_A_T	rs11650788	27174523	2.28e-43	transEthnic	Chen	0
284448	DHRS13	17	27229175	27234184	27164048	27182836	284436	ERAL1;FAM222B;RP11-20B24.3	1	RBC	17:27178761_C_T	rs9892942	27178761	2.08796e-27	EUR	Vuckovic	0	SP4;ZBTB4
284448	DHRS13	17	27229175	27234184	27164048	27182836	284436	ERAL1;FAM222B;RP11-20B24.3	1	MCH	17:27178761_C_T	rs9892942	27178761	1.13e-220	transEthnic	Chen	0	SP4;ZBTB4
284448	DHRS13	17	27229175	27234184	27182837	27186272	284437	.	1	MCHC	17:27182944_A_G	rs9895443	27182944	4.12e-122	transEthnic	Chen	0
284448	DHRS13	17	27229175	27234184	27182837	27186272	284437	.	1	MCHC	17:27183104_A_G	rs9914988	27183104	9.62e-24	EAS	Chen	0
781451	MEGF9	9	123474659	123477483	124049430	124051571	781607	.	0	HGB	9:124049956_C_T	rs4836845	124049956	5.59e-10	transEthnic	Chen	0
36745	KIAA0907;SNORA42	1	155887793	155893439	156233280	156241326	36801	.	1	HGB	1:156235221_A_G	rs12118238	156235221	2.04e-10	EAS	Chen	0
36745	KIAA0907;SNORA42	1	155887793	155893439	156280722	156281018	36812	.	1	RDW	1:156280969_A_G	rs2230195	156280969	6.89e-21	transEthnic	Chen	0
36745	KIAA0907;SNORA42	1	155887793	155893439	156280722	156281018	36812	.	1	RDW	1:156280971_G_A	rs2230194	156280971	5.88876e-12	EUR	Vuckovic	0	ETS2;ZNF143
36745	KIAA0907;SNORA42	1	155887793	155893439	156280722	156281018	36812	.	1	MCHC	1:156280971_A_G	rs2230194	156280971	5.04e-15	transEthnic	Chen	0
36745	KIAA0907;SNORA42	1	155887793	155893439	156280722	156281018	36812	.	1	RDW	1:156280971_A_G	rs2230194	156280971	6.45e-10	SAS	Chen	0
36745	KIAA0907;SNORA42	1	155887793	155893439	156289699	156296925	36816	.	1	RDW	1:156290656_T_C	rs11548200	156290656	8.3887e-17	EUR	Vuckovic	0	ATF1;ATF2+ATF4;ATF3;CDX1;CREB1;CREM;FOXD1;HOXA10;POU5F1;PROP1
266035	FUS;RP11-388M20.6	16	31191436	31198086	30984589	31014039	266015	AC135048.1;HSD3B7;STX1B	0	RBC	16:30987380_GT_G	rs67517081	30987380	1.58109e-41	EUR	Vuckovic	0
266035	FUS;RP11-388M20.6	16	31191436	31198086	30984589	31014039	266015	AC135048.1;HSD3B7;STX1B	0	MCH	16:30987380_GT_G	rs67517081	30987380	1.27115e-45	EUR	Vuckovic	0
266035	FUS;RP11-388M20.6	16	31191436	31198086	30984589	31014039	266015	AC135048.1;HSD3B7;STX1B	0	HCT	16:31002720_A_G	rs8060857	31002720	2.23e-12	transEthnic	Chen	0
397049	PNKD;TMBIM1	2	219135861	219159967	219268837	219288171	397072	VIL1	0	MCH	2:219272145_A_G	rs56191141	219272145	5.22e-15	transEthnic	Chen	1	REST
397049	PNKD;TMBIM1	2	219135861	219159967	219268837	219288171	397072	VIL1	0	MCHC	2:219272294_G_T	rs921968	219272294	1.04869e-28	EUR	Vuckovic	1	POU1F1;POU3F1;POU5F1
397049	PNKD;TMBIM1	2	219135861	219159967	219268837	219288171	397072	VIL1	0	MCHC	2:219272294_G_T	rs921968	219272294	1.51e-31	transEthnic	Chen	1	POU1F1;POU3F1;POU5F1
397049	PNKD;TMBIM1	2	219135861	219159967	219268837	219288171	397072	VIL1	0	MCH	2:219279588_G_A	rs62182127	219279588	8.42087e-16	EUR	Vuckovic	0
7709	SFPQ;Y_RNA	1	35656943	35666673	36212339	36212553	7851	.	1	MCH	1:36212547_G_T	rs34390044	36212547	2.45899e-10	EUR	Vuckovic	0
7709	SFPQ;Y_RNA	1	35656943	35666673	36212339	36212553	7851	.	1	MCH	1:36212547_G_T	rs34390044	36212547	7.28e-13	transEthnic	Chen	0
713674	XPO7	8	21776974	21779990	21815188	21823843	713687	.	1	MCH	8:21818168_T_C	rs148139592	21818168	1.69522e-07	EUR	Vuckovic	1
713674	XPO7	8	21776974	21779990	21835498	21846969	713695	.	1	RBC	8:21836384_C_G	rs1809498	21836384	8.51e-12	EAS	Chen	0
714642	CDCA2;KCTD9	8	25313226	25318048	26248488	26250927	714909	.	0	RDW	8:26249018_G_A	rs2304300	26249018	1.35231e-76	EUR	Vuckovic	0	FOXA1;FOXF2;FOXP3;ONECUT2
714642	CDCA2;KCTD9	8	25313226	25318048	26248488	26250927	714909	.	0	MCH	8:26249018_G_A	rs2304300	26249018	4.42962e-21	EUR	Vuckovic	0	FOXA1;FOXF2;FOXP3;ONECUT2
714642	CDCA2;KCTD9	8	25313226	25318048	26248488	26250927	714909	.	0	MCH	8:26249018_A_G	rs2304300	26249018	1.21e-23	transEthnic	Chen	0
714642	CDCA2;KCTD9	8	25313226	25318048	26248488	26250927	714909	.	0	RDW	8:26249018_A_G	rs2304300	26249018	9.9e-75	transEthnic	Chen	0
714642	CDCA2;KCTD9	8	25313226	25318048	26248488	26250927	714909	.	0	MCHC	8:26250682_C_T	rs3808579	26250682	4.56e-15	transEthnic	Chen	0	POU2F2;TAL1
266026	ZNF646	16	31085710	31087386	30960796	30975516	266012	SETD1A	0	HCT	16:30967277_AT_A	rs34067580	30967277	4.05081e-12	EUR	Vuckovic	0
266026	ZNF646	16	31085710	31087386	30984589	31014039	266015	AC135048.1;HSD3B7;STX1B	0	RBC	16:30987380_GT_G	rs67517081	30987380	1.58109e-41	EUR	Vuckovic	0
266026	ZNF646	16	31085710	31087386	30984589	31014039	266015	AC135048.1;HSD3B7;STX1B	0	MCH	16:30987380_GT_G	rs67517081	30987380	1.27115e-45	EUR	Vuckovic	0
266026	ZNF646	16	31085710	31087386	30984589	31014039	266015	AC135048.1;HSD3B7;STX1B	0	HCT	16:31002720_A_G	rs8060857	31002720	2.23e-12	transEthnic	Chen	0
331309	AC010327.2;TMEM86B	19	55738449	55744213	55762374	55766764	331313	.	1	MCH	19:55763262_G_A	rs73068668	55763262	2.16405e-13	EUR	Vuckovic	0	EHF;ELK1;ERG;NFATC1
143501	CHD4;RP5-940J5.6;SCARNA11	12	6685050	6692987	6710290	6711204	143505	.	1	RBC	12:6711147_A_C	rs1639122	6711147	1.03e-13	transEthnic	Chen	0
143501	CHD4;RP5-940J5.6;SCARNA11	12	6685050	6692987	6711205	6741803	143506	CHD4;LPAR5	1	RDW	12:6728522_AGAGAG_A	rs71745963	6728522	1.16472e-14	EUR	Vuckovic	0
143501	CHD4;RP5-940J5.6;SCARNA11	12	6685050	6692987	6711205	6741803	143506	CHD4;LPAR5	1	MCH	12:6739907_A_C	rs7137095	6739907	4.66e-11	transEthnic	Chen	0
190401	DLEU1;DLEU2	13	50653452	50659185	51383197	51387358	190618	.	0	HGB	13:51386889_C_T	rs1841677	51386889	5.87374e-11	EUR	Vuckovic	0
190401	DLEU1;DLEU2	13	50653452	50659185	51383197	51387358	190618	.	0	HCT	13:51386889_C_T	rs1841677	51386889	1.57044e-11	EUR	Vuckovic	0
211724	CBLN3;KHNYN	14	24894613	24899591	24717167	24727050	211683	.	0	RBC	14:24725141_A_G	rs3742506	24725141	3.45e-11	transEthnic	Chen	0
211724	CBLN3;KHNYN	14	24894613	24899591	24807044	24820217	211705	RIPK3	0	HCT	14:24808961_T_G	rs11844732	24808961	3.68631e-09	EUR	Vuckovic	0	TFAP2D
211724	CBLN3;KHNYN	14	24894613	24899591	24807044	24820217	211705	RIPK3	0	HGB	14:24808961_T_G	rs11844732	24808961	4.46733e-09	EUR	Vuckovic	0	TFAP2D
211724	CBLN3;KHNYN	14	24894613	24899591	24880454	24884710	211717	.	0	HGB	14:24881986_T_C	rs36012880	24881986	2.36796e-10	EUR	Vuckovic	0
211724	CBLN3;KHNYN	14	24894613	24899591	24880454	24884710	211717	.	0	HGB	14:24881986_C_T	rs36012880	24881986	7.19e-10	transEthnic	Chen	0
771447	NAA35	9	88551457	88557085	88888614	88894873	771558	.	0	RDW	9:88890115_T_A	rs1535758	88890115	1.22288e-13	EUR	Vuckovic	0
598925	GNPDA1	5	141391682	141395935	141487267	141504124	598948	NDFIP1	0	MCH	5:141500436_A_C	rs11749731	141500436	7.9e-15	transEthnic	Chen	0	ATF5;ELF1;ELF2;ETS1;FOXC2;SOX2;STAT1;STAT3;ZBTB33
598925	GNPDA1	5	141391682	141395935	141509112	141511536	598951	.	0	MCH	5:141510261_C_CA	rs11405616	141510261	6.2705e-12	EUR	Vuckovic	0
103042	NUP98;PGAP2	11	3817752	3820240	4123274	4123913	103120	.	0	RDW	11:4123427_C_G	rs232054	4123427	2.65e-22	transEthnic	Chen	0	ESRRA;ESRRB;NR5A1;NR5A2;POU1F1
103042	NUP98;PGAP2	11	3817752	3820240	4127124	4130109	103122	.	0	MCH	11:4128845_G_A	rs725518	4128845	3.02625e-38	EUR	Vuckovic	0	ARID3A
103042	NUP98;PGAP2	11	3817752	3820240	4127124	4130109	103122	.	0	MCH	11:4128845_A_G	rs725518	4128845	2.23e-51	transEthnic	Chen	0
391613	AC005037.3;ORC2	2	201822381	201832549	202050568	202051034	391667	.	0	MCH	2:202050677_A_G	rs3900115	202050677	1.83e-11	transEthnic	Chen	0	TAL1;TCF3;ZBTB18
248874	RNU6-265P	15	66132080	66136708	65934822	65938366	248816	.	0	HGB	15:65935195_C_G	rs12101597	65935195	1.05e-19	transEthnic	Chen	0
248874	RNU6-265P	15	66132080	66136708	66005170	66008249	248833	.	0	MCH	15:66007972_A_T	rs28687655	66007972	2.83e-293	transEthnic	Chen	0	BPTF;CDX1;FOXJ2;ONECUT2;POU3F2;SOX17;TEAD3
248874	RNU6-265P	15	66132080	66136708	66005170	66008249	248833	.	0	MCHC	15:66007972_A_T	rs28687655	66007972	7.85e-89	transEthnic	Chen	0	BPTF;CDX1;FOXJ2;ONECUT2;POU3F2;SOX17;TEAD3
413387	TOP1	20	39656513	39662867	39675207	39680049	413400	.	0	RBC	20:39678289_C_T	rs6016505	39678289	3.78576e-11	EUR	Vuckovic	0	ATF6
413387	TOP1	20	39656513	39662867	39675207	39680049	413400	.	0	HGB	20:39678289_C_T	rs6016505	39678289	1.11285e-11	EUR	Vuckovic	0	ATF6
413387	TOP1	20	39656513	39662867	39675207	39680049	413400	.	0	HGB	20:39678289_C_T	rs6016505	39678289	2.1e-13	transEthnic	Chen	0	ATF6
413387	TOP1	20	39656513	39662867	39675207	39680049	413400	.	0	RBC	20:39678289_C_T	rs6016505	39678289	1.66e-11	transEthnic	Chen	0	ATF6
779343	RP11-168K11.2	9	116351187	116355088	116210810	116223763	779302	.	0	HCT	9:116214058_G_A	rs12338788	116214058	1.15319e-20	EUR	Vuckovic	0	CBFB;RUNX1;RUNX2;TWIST1
779343	RP11-168K11.2	9	116351187	116355088	116210810	116223763	779302	.	0	RBC	9:116214058_G_A	rs12338788	116214058	1.66867e-14	EUR	Vuckovic	0	CBFB;RUNX1;RUNX2;TWIST1
452161	ALAS1;ALDOAP1	3	52222062	52234807	52545794	52569263	452222	NT5DC2;SMIM4;STAB1	0	HGB	3:52567617_A_G	rs66782572	52567617	1.01844e-21	EUR	Vuckovic	1	KLF15;NR0B1;SP4;ZBTB7B
452161	ALAS1;ALDOAP1	3	52222062	52234807	52545794	52569263	452222	NT5DC2;SMIM4;STAB1	0	HCT	3:52567617_A_G	rs66782572	52567617	5.53384e-20	EUR	Vuckovic	1	KLF15;NR0B1;SP4;ZBTB7B
452161	ALAS1;ALDOAP1	3	52222062	52234807	52545794	52569263	452222	NT5DC2;SMIM4;STAB1	0	HCT	3:52567617_A_G	rs66782572	52567617	4.79e-27	transEthnic	Chen	1	KLF15;NR0B1;SP4;ZBTB7B
452161	ALAS1;ALDOAP1	3	52222062	52234807	52545794	52569263	452222	NT5DC2;SMIM4;STAB1	0	HGB	3:52567617_A_G	rs66782572	52567617	7.49e-28	transEthnic	Chen	1	KLF15;NR0B1;SP4;ZBTB7B
145190	LOH12CR1;LOH12CR2	12	12507457	12515147	11799778	11800571	144979	.	0	HCT	12:11800568_C_T	rs12580759	11800568	6.89e-13	transEthnic	Chen	0	DBP;HOXA13;TBP
145190	LOH12CR1;LOH12CR2	12	12507457	12515147	11799778	11800571	144979	.	0	RBC	12:11800568_C_T	rs12580759	11800568	1.82e-18	transEthnic	Chen	0	DBP;HOXA13;TBP
145190	LOH12CR1;LOH12CR2	12	12507457	12515147	12880509	12889606	145287	.	0	MCH	12:12883648_GTT_G	rs139434818	12883648	1.55823e-09	EUR	Vuckovic	0
76493	C10orf25;ZNF22	10	45491835	45498521	45965761	45966484	76642	.	1	RBC	10:45966422_G_A	rs901683	45966422	5.27736e-53	EUR	Vuckovic	0
669325	CBX3;HNRNPA2B1	7	26238186	26246475	27203006	27207966	669619	.	0	RBC	7:27206688_T_G	rs11773804	27206688	1.03052e-16	EUR	Vuckovic	0
669325	CBX3;HNRNPA2B1	7	26238186	26246475	27207967	27210220	669620	HOXA10-AS;HOXA9;MIR196B	0	MCH	7:27208280_C_T	rs2071243	27208280	8.08179e-15	EUR	Vuckovic	1	SP4;ZBTB7A
669325	CBX3;HNRNPA2B1	7	26238186	26246475	27207967	27210220	669620	HOXA10-AS;HOXA9;MIR196B	0	MCH	7:27208280_C_T	rs2071243	27208280	7.37e-14	transEthnic	Chen	1	SP4;ZBTB7A
669325	CBX3;HNRNPA2B1	7	26238186	26246475	27207967	27210220	669620	HOXA10-AS;HOXA9;MIR196B	0	RBC	7:27208280_C_T	rs2071243	27208280	6.43e-21	transEthnic	Chen	1	SP4;ZBTB7A
211676	CHMP4A;TM9SF1	14	24677636	24683386	24717167	24727050	211683	.	0	RBC	14:24725141_A_G	rs3742506	24725141	3.45e-11	transEthnic	Chen	0
136593	PCSK7;RNF214	11	117092174	117109710	116647667	116651043	136485	.	0	RDW	11:116648917_G_C	rs964184	116648917	3.72271e-49	EUR	Vuckovic	0	PTF1A
136593	PCSK7;RNF214	11	117092174	117109710	116647667	116651043	136485	.	0	MCHC	11:116648917_G_C	rs964184	116648917	1.60918e-45	EUR	Vuckovic	0	PTF1A
136593	PCSK7;RNF214	11	117092174	117109710	116647667	116651043	136485	.	0	MCHC	11:116648917_C_G	rs964184	116648917	1.4e-50	transEthnic	Chen	0
136593	PCSK7;RNF214	11	117092174	117109710	116647667	116651043	136485	.	0	RDW	11:116648917_C_G	rs964184	116648917	2.51e-49	transEthnic	Chen	0
136593	PCSK7;RNF214	11	117092174	117109710	116657530	116663529	136490	APOA5;ZNF259	0	MCHC	11:116662579_C_T	rs651821	116662579	1.52e-12	EAS	Chen	1
136593	PCSK7;RNF214	11	117092174	117109710	116657530	116663529	136490	APOA5;ZNF259	0	MCHC	11:116663128_C_T	rs45611741	116663128	5.54093e-10	EUR	Vuckovic	0
391595	NIF3L1;PPIL3;RNU6-312P	2	201746450	201757573	202050568	202051034	391667	.	0	MCH	2:202050677_A_G	rs3900115	202050677	1.83e-11	transEthnic	Chen	0	TAL1;TCF3;ZBTB18
391595	NIF3L1;PPIL3;RNU6-312P	2	201746450	201757573	202068587	202073354	391670	.	0	MCH	2:202070735_A_T	rs6712872	202070735	1.90046e-11	EUR	Vuckovic	0	IRF3;IRF9
280207	ACAP1;KCTD11	17	7253060	7256843	7391204	7397561	280229	.	1	MCHC	17:7391328_C_CT	rs35879612	7391328	2.62585e-10	EUR	Vuckovic	0
280207	ACAP1;KCTD11	17	7253060	7256843	7507620	7512527	280247	.	1	RDW	17:7511757_A_T	rs1641546	7511757	8.2e-19	transEthnic	Chen	0
357316	RN7SL251P;RNU7-64P	2	85668901	85680701	85759492	85762519	357342	.	1	RDW	2:85761279_A_T	rs6705839	85761279	1.90831e-10	EUR	Vuckovic	0	FOXJ3;IRF9
709761	MFHAS1	8	8747455	8751522	8861372	8863391	709786	.	0	MCH	8:8862521_G_C	rs6987558	8862521	1.5823e-20	EUR	Vuckovic	0
709761	MFHAS1	8	8747455	8751522	8861372	8863391	709786	.	0	MCH	8:8862521_C_G	rs6987558	8862521	1.37e-25	transEthnic	Chen	0
602613	FAM114A2;MFAP3	5	153416650	153419527	154023093	154025379	602779	.	0	MCHC	5:154023222_G_A	rs59189695	154023222	1.60772e-10	EUR	Vuckovic	0	EPAS1;KLF6;SP1;SP3;ZIC1
645021	DSE;RP1-93H18.1;TSPYL1	6	116596008	116602422	116420633	116423835	644966	NT5DC1	1	HCT	6:116422534_C_T	rs9400888	116422534	3.47765e-11	EUR	Vuckovic	1	ATF6
157620	MIR148B	12	54726168	54731089	54685111	54685920	157611	.	1	MCH	12:54685880_C_T	rs35979828	54685880	6.76732e-27	EUR	Vuckovic	0
157620	MIR148B	12	54726168	54731089	54685111	54685920	157611	.	1	RDW	12:54685880_C_T	rs35979828	54685880	1.77969e-67	EUR	Vuckovic	0
157620	MIR148B	12	54726168	54731089	54685111	54685920	157611	.	1	MCH	12:54685880_C_T	rs35979828	54685880	4.49e-26	transEthnic	Chen	0
157620	MIR148B	12	54726168	54731089	54732580	54734911	157622	.	1	HCT	12:54733728_TTTTACTAGGCTGC_T	rs147371771	54733728	2.88682e-15	EUR	Vuckovic	0
157620	MIR148B	12	54726168	54731089	54744228	54750968	157627	.	1	HGB	12:54749111_A_AGT	rs5798300	54749111	2.14095e-09	EUR	Vuckovic	0
77239	RP11-463P17.3	10	48356478	48358007	46955942	46967017	76911	.	1	MCH	10:46962991_A_G	rs7914056	46962991	2.39e-14	transEthnic	Chen	0
519482	BMP2K;RP11-109G23.1;RP11-109G23.3	4	79687235	79703204	79537753	79540341	519434	.	1	RBC	4:79538233_G_A	rs78471838	79538233	4.49936e-09	EUR	Vuckovic	0
292140	MIR21;RNU6-450P	17	57918051	57925439	57864168	57895313	292130	.	0	HGB	17:57866165_T_TAA	rs10640460	57866165	9.10399e-32	EUR	Vuckovic	0
292140	MIR21;RNU6-450P	17	57918051	57925439	57864168	57895313	292130	.	0	HCT	17:57866165_T_TAA	rs10640460	57866165	8.79522e-28	EUR	Vuckovic	0
238663	KLF13	15	31612575	31624875	31545071	31561337	238652	.	0	MCH	15:31552313_T_C	rs75891547	31552313	1.08142e-20	EUR	Vuckovic	1
238663	KLF13	15	31612575	31624875	31545071	31561337	238652	.	0	MCH	15:31552313_C_T	rs75891547	31552313	2.95e-29	transEthnic	Chen	1
238663	KLF13	15	31612575	31624875	31605710	31610576	238660	.	0	RDW	15:31609546_G_T	rs7175141	31609546	2.46106e-16	EUR	Vuckovic	0
139060	FAM118B;RP11-50B3.4;RPUSD4	11	126077102	126082483	125463624	125465865	138880	.	0	MCH	11:125465287_C_T	rs554552	125465287	5.77e-11	transEthnic	Chen	0
112978	FJX1	11	35636413	35644746	36445393	36460093	113180	RP11-219O3.2	1	RBC	11:36458997_A_G	rs62621409	36458997	1.00591e-10	EUR	Vuckovic	0
112978	FJX1	11	35636413	35644746	36445393	36460093	113180	RP11-219O3.2	1	RBC	11:36458997_A_G	rs62621409	36458997	8.81e-11	transEthnic	Chen	0
704757	ZNF783	7	148958470	148962397	149261490	149262590	704841	.	0	MCH	7:149261825_C_A	rs117107603	149261825	1.94064e-18	EUR	Vuckovic	0
704757	ZNF783	7	148958470	148962397	149261490	149262590	704841	.	0	MCH	7:149261825_A_C	rs117107603	149261825	5.81e-17	transEthnic	Chen	0
622243	FRS3;TOMM6	6	41752785	41755424	42009484	42016104	622307	.	1	MCH	6:42010420_C_G	rs12200388	42010420	6.24169e-28	EUR	Vuckovic	0
259575	ZNF500	16	4816976	4819646	4902452	4907398	259592	.	1	MCH	16:4907352_CA_C	rs33959421	4907352	2.93294e-13	EUR	Vuckovic	0
206993	BIVM;BIVM-ERCC5	13	103459517	103460305	103258616	103266348	206926	.	0	RDW	13:103263861_G_A	rs9300750	103263861	1.09762e-11	EUR	Vuckovic	0	HOXD13;SMAD1
206993	BIVM;BIVM-ERCC5	13	103459517	103460305	103284031	103291869	206933	.	0	RDW	13:103284767_A_T	rs8000920	103284767	5.96e-13	transEthnic	Chen	0
676327	AC020743.2	7	50175558	50188164	50430458	50437859	676396	.	0	HGB	7:50436828_T_A	rs12718730	50436828	2.60282e-09	EUR	Vuckovic	0	POU2F1;POU3F1;POU5F1
495923	SLC51A;Y_RNA;ZDHHC19	3	195921412	195943608	195749818	195753938	495891	.	1	HGB	3:195751397_T_A	rs4927705	195751397	3.11196e-12	EUR	Vuckovic	0
495923	SLC51A;Y_RNA;ZDHHC19	3	195921412	195943608	195789102	195794982	495898	.	1	RDW	3:195792870_C_A	rs3789135	195792870	4.80645e-164	EUR	Vuckovic	0
495923	SLC51A;Y_RNA;ZDHHC19	3	195921412	195943608	195789102	195794982	495898	.	1	MCHC	3:195793339_C_T	rs2300775	195793339	8.15e-75	transEthnic	Chen	0
495923	SLC51A;Y_RNA;ZDHHC19	3	195921412	195943608	195799613	195805124	495903	RNU7-18P	1	MCH	3:195803322_CT_C	rs55649226	195803322	5.43676e-263	EUR	Vuckovic	0
495923	SLC51A;Y_RNA;ZDHHC19	3	195921412	195943608	195799613	195805124	495903	RNU7-18P	1	RDW	3:195804021_G_A	rs41300435	195804021	3.91065e-179	EUR	Vuckovic	0	FUBP1;IRF9
495923	SLC51A;Y_RNA;ZDHHC19	3	195921412	195943608	195799613	195805124	495903	RNU7-18P	1	RDW	3:195804021_A_G	rs41300435	195804021	2.88e-217	transEthnic	Chen	0
495923	SLC51A;Y_RNA;ZDHHC19	3	195921412	195943608	195806009	195807775	495907	.	1	MCH	3:195807625_C_T	rs3804139	195807625	0	transEthnic	Chen	1
495923	SLC51A;Y_RNA;ZDHHC19	3	195921412	195943608	195835219	195843784	495911	.	1	MCHC	3:195841880_C_G	rs6583291	195841880	6.97131e-13	EUR	Vuckovic	0	KLF15;NR3C2
370493	R3HDM1	2	136288942	136292335	135751644	135760234	370357	.	1	HCT	2:135755629_A_G	rs1530559	135755629	9.48e-10	transEthnic	Chen	0	ZBTB4
370493	R3HDM1	2	136288942	136292335	135751644	135760234	370357	.	1	HGB	2:135755629_A_G	rs1530559	135755629	6.13e-11	transEthnic	Chen	0	ZBTB4
93924	SFR1	10	105879858	105883772	105632158	105642026	93845	.	0	MCH	10:105639421_G_A	rs911547	105639421	1.5224e-24	EUR	Vuckovic	0	TCF7
457217	ARL6IP5	3	69133242	69148659	69841585	69842041	457424	.	0	HGB	3:69841880_C_A	rs17006441	69841880	7.15636e-28	EUR	Vuckovic	0	MEF2C
327631	FFAR1	19	35842125	35844059	35942262	35959341	327651	.	0	HGB	19:35947661_A_T	rs2005682	35947661	3.55724e-11	EUR	Vuckovic	0	ESRRB;ESRRG;NR1D1
327631	FFAR1	19	35842125	35844059	35942262	35959341	327651	.	0	MCH	19:35949594_C_T	rs2158007	35949594	5.01e-21	transEthnic	Chen	0
327631	FFAR1	19	35842125	35844059	35942262	35959341	327651	.	0	RDW	19:35950174_A_G	rs34536858	35950174	1.20262e-12	EUR	Vuckovic	0	KLF1;KLF4;SP1;SP2;SP3;SP4;ZIC1;ZNF148
327631	FFAR1	19	35842125	35844059	35942262	35959341	327651	.	0	MCH	19:35950174_A_G	rs34536858	35950174	9.91848e-16	EUR	Vuckovic	0	KLF1;KLF4;SP1;SP2;SP3;SP4;ZIC1;ZNF148
327631	FFAR1	19	35842125	35844059	35942262	35959341	327651	.	0	MCHC	19:35950523_A_G	rs12975762	35950523	3.48e-10	transEthnic	Chen	0
327631	FFAR1	19	35842125	35844059	35942262	35959341	327651	.	0	HGB	19:35950664_A_G	rs12973353	35950664	3.82e-16	transEthnic	Chen	0
157421	MAP3K12	12	53888594	53894680	53721566	53732140	157380	.	1	MCH	12:53727545_T_C	rs930900	53727545	8.90563e-18	EUR	Vuckovic	0
157421	MAP3K12	12	53888594	53894680	53775066	53777681	157395	.	1	RBC	12:53777171_A_G	rs3741651	53777171	2.98266e-35	EUR	Vuckovic	1	FOXJ3;PBX2;SMAD3;SMAD4;YBX1
157421	MAP3K12	12	53888594	53894680	53775066	53777681	157395	.	1	RBC	12:53777171_A_G	rs3741651	53777171	7.04e-45	transEthnic	Chen	1	FOXJ3;PBX2;SMAD3;SMAD4;YBX1
36779	SEMA4A	1	156107982	156121315	156225552	156233279	36800	.	1	RBC	1:156233189_C_T	rs2273833	156233189	6.17e-21	EAS	Chen	0
36779	SEMA4A	1	156107982	156121315	156233280	156241326	36801	.	1	HGB	1:156235221_A_G	rs12118238	156235221	2.04e-10	EAS	Chen	0
36779	SEMA4A	1	156107982	156121315	156280722	156281018	36812	.	1	RDW	1:156280969_A_G	rs2230195	156280969	6.89e-21	transEthnic	Chen	0
36779	SEMA4A	1	156107982	156121315	156280722	156281018	36812	.	1	RDW	1:156280971_G_A	rs2230194	156280971	5.88876e-12	EUR	Vuckovic	0	ETS2;ZNF143
36779	SEMA4A	1	156107982	156121315	156280722	156281018	36812	.	1	MCHC	1:156280971_A_G	rs2230194	156280971	5.04e-15	transEthnic	Chen	0
36779	SEMA4A	1	156107982	156121315	156280722	156281018	36812	.	1	RDW	1:156280971_A_G	rs2230194	156280971	6.45e-10	SAS	Chen	0
36779	SEMA4A	1	156107982	156121315	156289699	156296925	36816	.	1	RDW	1:156290656_T_C	rs11548200	156290656	8.3887e-17	EUR	Vuckovic	0	ATF1;ATF2+ATF4;ATF3;CDX1;CREB1;CREM;FOXD1;HOXA10;POU5F1;PROP1
331342	ISOC2;SHISA7	19	55937874	55986148	55762374	55766764	331313	.	1	MCH	19:55763262_G_A	rs73068668	55763262	2.16405e-13	EUR	Vuckovic	0	EHF;ELK1;ERG;NFATC1
541252	MMAA	4	146533445	146540030	146081347	146084006	541120	.	1	MCHC	4:146081852_C_T	rs36225153	146081852	5e-17	transEthnic	Chen	0	TBX3
60335	SNORA14B;TOMM20	1	235290218	235295119	234734717	234739562	60192	.	1	RBC	1:234734956_C_T	rs10910476	234734956	2.88e-18	transEthnic	Chen	0	CEBPG;DBP;HLF
60335	SNORA14B;TOMM20	1	235290218	235295119	234734717	234739562	60192	.	1	MCH	1:234735980_C_T	rs112096491	234735980	2.296e-11	EUR	Vuckovic	1
60335	SNORA14B;TOMM20	1	235290218	235295119	234734717	234739562	60192	.	1	RBC	1:234735980_C_T	rs112096491	234735980	7.50543e-18	EUR	Vuckovic	1
689902	AC004893.11	7	98610216	98611812	98495073	98498254	689870	.	0	MCH	7:98495408_G_C	rs55702649	98495408	2.04228e-18	EUR	Vuckovic	0	NR3C1;PGR;SOX4;SP1;SP3;ZNF148
351201	SERTAD2	2	64974412	64981589	64866601	64874075	351158	.	0	MCH	2:64870073_C_CTGTT	rs3836061	64870073	2.52683e-28	EUR	Vuckovic	0
351201	SERTAD2	2	64974412	64981589	64866601	64874075	351158	.	0	MCH	2:64870721_C_G	rs5025949	64870721	8.49e-36	transEthnic	Chen	0
351201	SERTAD2	2	64974412	64981589	64881921	64882211	351167	.	0	RBC	2:64881997_A_G	rs3755189	64881997	8.97e-17	transEthnic	Chen	0
351201	SERTAD2	2	64974412	64981589	64882212	64884410	351168	.	0	RDW	2:64882414_C_T	rs12466865	64882414	1.39e-42	transEthnic	Chen	0
93521	NFKB2	10	104152443	104157594	103907219	103908698	93450	.	1	MCH	10:103908080_G_A	rs3740405	103908080	2.26218e-35	EUR	Vuckovic	0	HSF1
93521	NFKB2	10	104152443	104157594	103935603	103937728	93459	.	1	RBC	10:103937244_C_T	rs6584485	103937244	2.06103e-16	EUR	Vuckovic	0
143497	IFFO1;RP5-940J5.8	12	6652529	6658367	6711205	6741803	143506	CHD4;LPAR5	1	RDW	12:6728522_AGAGAG_A	rs71745963	6728522	1.16472e-14	EUR	Vuckovic	0
143497	IFFO1;RP5-940J5.8	12	6652529	6658367	6711205	6741803	143506	CHD4;LPAR5	1	MCH	12:6739907_A_C	rs7137095	6739907	4.66e-11	transEthnic	Chen	0
211708	NFATC4	14	24829975	24835214	24702554	24716417	211681	GMPR2;TINF2	1	MCH	14:24707479_G_A	rs34354104	24707479	8.19393e-11	EUR	Vuckovic	0
84862	RNU6-805P	10	74148551	74153256	74610924	74615600	84987	.	1	RDW	10:74611240_A_G	rs6415912	74611240	1.05758e-10	EUR	Vuckovic	0
158345	MYO1A	12	57437981	57450059	57142426	57147302	158259	.	1	MCH	12:57146069_T_G	rs2277339	57146069	5.05385e-26	EUR	Vuckovic	1	NR1H2
158345	MYO1A	12	57437981	57450059	57142426	57147302	158259	.	1	MCH	12:57146069_G_T	rs2277339	57146069	1.28e-28	transEthnic	Chen	1
783503	C9orf50;NTMT1	9	132368783	132383163	131886614	131894275	783424	.	0	RDW	9:131891152_C_G	rs7023900	131891152	3.03e-77	transEthnic	Chen	0	CTCF
783503	C9orf50;NTMT1	9	132368783	132383163	131920610	131926413	783429	.	0	RDW	9:131920986_C_CT	rs35467189	131920986	5.13836e-68	EUR	Vuckovic	0
625733	AL591034.1	6	53316875	53326231	53127148	53133480	625680	.	0	RDW	6:53131918_G_C	rs9382192	53131918	7.73174e-12	EUR	Vuckovic	0
622745	C6orf223;RP5-1120P11.1	6	43966636	43978360	43721503	43730521	622694	.	1	HCT	6:43722953_A_T	rs833051	43722953	9.93554e-23	EUR	Vuckovic	0
622745	C6orf223;RP5-1120P11.1	6	43966636	43978360	43730522	43731584	622695	.	1	HGB	6:43730644_A_T	rs1547651	43730644	3.63149e-31	EUR	Vuckovic	0
622745	C6orf223;RP5-1120P11.1	6	43966636	43978360	43731585	43743257	622696	RP1-261G23.7;VEGFA	1	RBC	6:43737486_C_T	rs833061	43737486	1.05113e-41	EUR	Vuckovic	1
622745	C6orf223;RP5-1120P11.1	6	43966636	43978360	43731585	43743257	622696	RP1-261G23.7;VEGFA	1	HGB	6:43737486_C_T	rs833061	43737486	3.41712e-56	EUR	Vuckovic	1
622745	C6orf223;RP5-1120P11.1	6	43966636	43978360	43731585	43743257	622696	RP1-261G23.7;VEGFA	1	HCT	6:43737486_C_T	rs833061	43737486	1.90151e-55	EUR	Vuckovic	1
622745	C6orf223;RP5-1120P11.1	6	43966636	43978360	43731585	43743257	622696	RP1-261G23.7;VEGFA	1	HGB	6:43737486_C_T	rs833061	43737486	1.17e-12	EAS	Chen	1
622745	C6orf223;RP5-1120P11.1	6	43966636	43978360	44027857	44031356	622754	.	1	RBC	6:44030011_A_G	rs833805	44030011	1.04165e-68	EUR	Vuckovic	0
622745	C6orf223;RP5-1120P11.1	6	43966636	43978360	44027857	44031356	622754	.	1	HCT	6:44030011_A_G	rs833805	44030011	7.29216e-92	EUR	Vuckovic	0
622745	C6orf223;RP5-1120P11.1	6	43966636	43978360	44027857	44031356	622754	.	1	HGB	6:44030011_A_G	rs833805	44030011	1.02879e-84	EUR	Vuckovic	0
622745	C6orf223;RP5-1120P11.1	6	43966636	43978360	44027857	44031356	622754	.	1	HCT	6:44030011_A_G	rs833805	44030011	1.46e-115	transEthnic	Chen	0
622745	C6orf223;RP5-1120P11.1	6	43966636	43978360	44027857	44031356	622754	.	1	HCT	6:44030011_A_G	rs833805	44030011	1.93e-15	EAS	Chen	0
622745	C6orf223;RP5-1120P11.1	6	43966636	43978360	44027857	44031356	622754	.	1	HGB	6:44030011_A_G	rs833805	44030011	3.32e-100	transEthnic	Chen	0
622745	C6orf223;RP5-1120P11.1	6	43966636	43978360	44027857	44031356	622754	.	1	RBC	6:44030011_A_G	rs833805	44030011	1.33e-87	transEthnic	Chen	0
622745	C6orf223;RP5-1120P11.1	6	43966636	43978360	44027857	44031356	622754	.	1	RBC	6:44030011_A_G	rs833805	44030011	1.67e-13	EAS	Chen	0
648111	NCOA7	6	126100132	126102426	125619175	125633062	647970	HDDC2	1	RBC	6:125620444_A_G	rs987166	125620444	1.53e-21	transEthnic	Chen	0	POU2F2
648111	NCOA7	6	126100132	126102426	125619175	125633062	647970	HDDC2	1	HGB	6:125621645_C_T	rs2243389	125621645	8.11e-17	transEthnic	Chen	0
648111	NCOA7	6	126100132	126102426	125619175	125633062	647970	HDDC2	1	RBC	6:125622737_T_G	rs112982980	125622737	3.01873e-21	EUR	Vuckovic	1
648111	NCOA7	6	126100132	126102426	125619175	125633062	647970	HDDC2	1	HGB	6:125622737_T_G	rs112982980	125622737	4.52236e-17	EUR	Vuckovic	1
648111	NCOA7	6	126100132	126102426	125619175	125633062	647970	HDDC2	1	HCT	6:125622737_T_G	rs112982980	125622737	7.77195e-18	EUR	Vuckovic	1
648111	NCOA7	6	126100132	126102426	125619175	125633062	647970	HDDC2	1	HCT	6:125623247_C_T	rs73581685	125623247	2.12e-16	transEthnic	Chen	0	PLAG1;SP1;SP3;SPI1;ZBTB7B
416678	AC005220.3	20	52556648	52560771	52186770	52187052	416589	.	0	RBC	20:52186837_G_A	rs61744628	52186837	8.61619e-10	EUR	Vuckovic	0
416678	AC005220.3	20	52556648	52560771	52229825	52232624	416609	.	0	RBC	20:52230030_TAGATAGCG_T	rs145910606	52230030	1.25955e-22	EUR	Vuckovic	1
416678	AC005220.3	20	52556648	52560771	52229825	52232624	416609	.	0	MCH	20:52230030_TAGATAGCG_T	rs145910606	52230030	4.5552e-38	EUR	Vuckovic	1
143599	C1RL-AS1;C1RL	12	7260342	7262367	7063703	7078301	143562	EMG1;MIR141;MIR200C;PHB2;PTPN6;SCARNA12;U47924.27;U47924.29	0	MCHC	12:7073805_G_T	rs16933011	7073805	2.03e-12	EAS	Chen	1
261132	CLEC16A	16	11038195	11044482	11428923	11444698	261222	AC009121.1;RMI2;RP11-485G7.5;RP11-485G7.6	1	RDW	16:11443183_A_G	rs11643024	11443183	3.8312e-10	EUR	Vuckovic	0	E2F6;ELF2;ELF3;ETS1;GCM1;ZBTB7B
261132	CLEC16A	16	11038195	11044482	11428923	11444698	261222	AC009121.1;RMI2;RP11-485G7.5;RP11-485G7.6	1	MCHC	16:11443183_A_G	rs11643024	11443183	1.62561e-10	EUR	Vuckovic	0	E2F6;ELF2;ELF3;ETS1;GCM1;ZBTB7B
57830	LEFTY2;PYCR2;RP4-559A3.6;RP4-559A3.7	1	226110293	226136406	225959885	225963200	57796	.	1	RDW	1:225962690_C_T	rs6696074	225962690	4.5856e-14	EUR	Vuckovic	0	BHLHE40;BHLHE41;MAX;MYC;MYCN;TFEB;USF1;USF2
57830	LEFTY2;PYCR2;RP4-559A3.6;RP4-559A3.7	1	226110293	226136406	225959885	225963200	57796	.	1	RDW	1:225962690_C_T	rs6696074	225962690	2.86e-15	transEthnic	Chen	0	BHLHE40;BHLHE41;MAX;MYC;MYCN;TFEB;USF1;USF2
211727	SDR39U1	14	24908556	24914894	24702554	24716417	211681	GMPR2;TINF2	0	MCH	14:24707479_G_A	rs34354104	24707479	8.19393e-11	EUR	Vuckovic	0
211727	SDR39U1	14	24908556	24914894	24807044	24820217	211705	RIPK3	0	HCT	14:24808961_T_G	rs11844732	24808961	3.68631e-09	EUR	Vuckovic	0	TFAP2D
211727	SDR39U1	14	24908556	24914894	24807044	24820217	211705	RIPK3	0	HGB	14:24808961_T_G	rs11844732	24808961	4.46733e-09	EUR	Vuckovic	0	TFAP2D
478799	RNF7	3	141443615	141459087	141625397	141633614	478845	.	0	RDW	3:141626815_CT_C	rs34496773	141626815	2.86004e-18	EUR	Vuckovic	0
244360	RN7SL354P;TRPM7	15	50973870	50989874	51050929	51056769	244378	.	1	HCT	15:51055821_C_T	rs12905672	51055821	4.32e-14	transEthnic	Chen	0	ZNF143
143543	CD4;GPR162;LEPREL2	12	6921878	6943614	6710290	6711204	143505	.	0	RBC	12:6711147_A_C	rs1639122	6711147	1.03e-13	transEthnic	Chen	0
143543	CD4;GPR162;LEPREL2	12	6921878	6943614	6711205	6741803	143506	CHD4;LPAR5	0	RDW	12:6728522_AGAGAG_A	rs71745963	6728522	1.16472e-14	EUR	Vuckovic	0
143543	CD4;GPR162;LEPREL2	12	6921878	6943614	6711205	6741803	143506	CHD4;LPAR5	0	MCH	12:6739907_A_C	rs7137095	6739907	4.66e-11	transEthnic	Chen	0
645110	RWDD1	6	116890037	116894622	116420633	116423835	644966	NT5DC1	1	HCT	6:116422534_C_T	rs9400888	116422534	3.47765e-11	EUR	Vuckovic	1	ATF6
476454	TFP1;TOPBP1	3	133371750	133380911	132434847	132437170	476159	.	0	MCHC	3:132434862_G_T	rs572076167	132434862	4.77e-12	transEthnic	Chen	0
36414	HAX1;UBAP2L	1	154237905	154247106	154221516	154231251	36411	AL590431.1;UBAP2L	0	MCH	1:154227019_A_T	rs12733060	154227019	1.07e-13	EAS	Chen	0
36414	HAX1;UBAP2L	1	154237905	154247106	154290327	154302481	36424	AQP10;ATP8B2	0	MCH	1:154291255_G_C	rs12563213	154291255	2.33086e-23	EUR	Vuckovic	0	FOXO1;FOXO4;HOXC6;IRF5;SOX15;SOX18;SOX9;SRY
36414	HAX1;UBAP2L	1	154237905	154247106	154290327	154302481	36424	AQP10;ATP8B2	0	RDW	1:154295592_C_T	rs6685323	154295592	1.50742e-12	EUR	Vuckovic	0	RFX3

## Sheet: MacMon_SIPs
baitID	baitName	baitChr	baitStart	baitEnd	oeStart	oeEnd	oeID	oeName	Specific	Phenotype	VariantID	rsID	Position	pval	ancestry	data	Mono_ATAC_olap	Motifs_genename
95976	DUSP5;RP11-525A16.4	10	112255134	112262944	111742246	111752130	95822	.	0	MONO	10:111750716_A_T	rs3862005	111750716	3.18e-11	transEthnic	Chen	0
95976	DUSP5;RP11-525A16.4	10	112255134	112262944	111940974	111950997	95884	.	0	WBC	10:111947275_G_T	rs77652395	111947275	1.12e-10	EAS	Chen	0
95976	DUSP5;RP11-525A16.4	10	112255134	112262944	111965601	111972285	95893	MXI1;RP11-549L6.3	0	WBC	10:111969919_C_T	rs113511609	111969919	1.84364e-10	EUR	Vuckovic	1	ZBTB7B
95976	DUSP5;RP11-525A16.4	10	112255134	112262944	112026641	112034960	95911	.	0	WBC	10:112029405_A_T	rs10509912	112029405	8.81e-18	transEthnic	Chen	1
14164	FGGY	1	59758286	59764653	60137123	60140894	14284	.	0	MONO	1:60140247_G_A	rs7516441	60140247	1.43386e-11	EUR	Vuckovic	1	ARID3A;ELF5;FOXJ3;IRF4;PROP1;SPI1;SPIB
14164	FGGY	1	59758286	59764653	60137123	60140894	14284	.	0	MONO	1:60140247_A_G	rs7516441	60140247	1.64e-11	transEthnic	Chen	1
468737	CD47	3	107809073	107817390	107295385	107297280	468536	.	0	WBC	3:107295665_C_T	rs7639292	107295665	7.09026e-20	EUR	Vuckovic	0	ETV5;IRF4
468737	CD47	3	107809073	107817390	107394963	107396118	468575	.	0	WBC	3:107395133_A_G	rs9811759	107395133	5.8e-21	transEthnic	Chen	0	SMAD2
176716	MED13L	12	116714223	116718352	116832080	116837871	176737	.	0	MONO	12:116837347_C_A	rs60109929	116837347	4.48219e-17	EUR	Vuckovic	0
176716	MED13L	12	116714223	116718352	116838639	116844450	176739	.	0	MONO	12:116839021_C_T	rs73204034	116839021	9.59e-18	transEthnic	Chen	1
344502	AC010883.5	2	43455071	43460452	43349772	43352622	344480	.	0	MONO	2:43352022_GCA_G	rs148550456	43352022	1.61003e-20	EUR	Vuckovic	0
344502	AC010883.5	2	43455071	43460452	43352623	43361904	344481	.	0	MONO	2:43355763_A_G	rs17405635	43355763	1.3e-20	transEthnic	Chen	0
371273	HNMT	2	138721229	138721933	136767493	136771744	370613	.	0	WBC	2:136769426_C_T	rs115653138	136769426	2.54e-11	AFR	Chen	0
371273	HNMT	2	138721229	138721933	136882018	136887623	370656	.	0	MONO	2:136885734_A_G	rs6735269	136885734	1.93e-92	transEthnic	Chen	0
268169	BRD7;RP11-21B23.1	16	50395469	50403807	50070790	50080573	268097	.	0	WBC	16:50079390_C_T	rs12922541	50079390	5.14e-12	transEthnic	Chen	0
590960	FEM1C	5	114879660	114881446	114804750	114812462	590935	.	0	WBC	5:114808016_C_T	rs257056	114808016	9.29922e-10	EUR	Vuckovic	0
590960	FEM1C	5	114879660	114881446	114812463	114813555	590936	.	0	WBC	5:114813471_G_T	rs2255735	114813471	3.22e-10	transEthnic	Chen	0
35706	CGN;SNORA44	1	151496436	151509686	151821743	151830754	35784	THEM5	0	MONO	1:151827813_A_G	rs4845624	151827813	3.52e-16	AFR	Chen	0
60196	IRF2BP2;RP4-781K5.2	1	234740384	234749444	234907824	234916040	60250	.	0	MONO	1:234909298_C_T	rs4626924	234909298	9.44659e-23	EUR	Vuckovic	0	OVOL1;TBP
60196	IRF2BP2;RP4-781K5.2	1	234740384	234749444	235095489	235099455	60298	.	0	MONO	1:235097741_G_C	rs115441532	235097741	1.9594e-13	EUR	Vuckovic	1	TWIST1
60196	IRF2BP2;RP4-781K5.2	1	234740384	234749444	235111957	235113831	60305	.	0	MONO	1:235113008_G_A	rs72632294	235113008	4.34237e-13	EUR	Vuckovic	1
116600	PTPRJ	11	48001307	48004168	47959740	47963530	116590	.	0	WBC	11:47960210_C_T	rs1227995	47960210	7.43e-43	transEthnic	Chen	0
116600	PTPRJ	11	48001307	48004168	47963531	47972234	116591	.	0	WBC	11:47965189_C_G	rs1227996	47965189	1.89603e-32	EUR	Vuckovic	0
427447	ETS2	21	40174503	40179024	39850901	39857193	427370	.	0	MONO	21:39850955_C_A	rs80109907	39850955	1.70063e-13	EUR	Vuckovic	1	CBFB;HOXC6;HOXD10;IRF3;IRF4;IRF5;NFAT5;RUNX1;RUNX2
427447	ETS2	21	40174503	40179024	39850901	39857193	427370	.	0	MONO	21:39850955_A_C	rs80109907	39850955	2.66e-24	transEthnic	Chen	1
427447	ETS2	21	40174503	40179024	39850901	39857193	427370	.	0	MONO	21:39852514_CTTTT_C	rs544037525	39852514	1.83633e-18	EUR	Vuckovic	0
427447	ETS2	21	40174503	40179024	39850901	39857193	427370	.	0	MONO	21:39856202_A_T	rs74276531	39856202	3.18e-10	EAS	Chen	0
427447	ETS2	21	40174503	40179024	39857194	39860903	427371	.	0	WBC	21:39858902_A_G	rs2212930	39858902	1.29e-16	transEthnic	Chen	1	SPI1;TAL1
427447	ETS2	21	40174503	40179024	39857194	39860903	427371	.	0	WBC	21:39859190_A_G	rs2212931	39859190	1.59745e-12	EUR	Vuckovic	0	IRF5
427447	ETS2	21	40174503	40179024	40454918	40468016	427516	.	0	WBC	21:40463283_G_A	rs9977672	40463283	2.47996e-18	EUR	Vuckovic	0	ARID3A;BARX2;LHX2;LHX3;PDX1;POU4F2;VSX2
427447	ETS2	21	40174503	40179024	40454918	40468016	427516	.	0	WBC	21:40463283_A_G	rs9977672	40463283	1.75e-26	transEthnic	Chen	0
45564	GS1-279B7.2;IVNS1ABP	1	185284681	185295856	185399853	185406694	45601	CTA-277P6.1;RNU7-183P	0	MONO	1:185400939_C_T	rs11590380	185400939	2.78e-32	transEthnic	Chen	0
45564	GS1-279B7.2;IVNS1ABP	1	185284681	185295856	185399853	185406694	45601	CTA-277P6.1;RNU7-183P	0	MONO	1:185401229_T_C	rs7364556	185401229	1.54987e-30	EUR	Vuckovic	0
315353	BCL2	18	60982875	60990419	60905007	60909388	315331	.	0	MONO	18:60906684_C_T	rs11152375	60906684	2.2177e-23	EUR	Vuckovic	0	BPTF;CDX1
376035	FMNL2	2	153190646	153194201	153281395	153284278	376067	.	1	WBC	2:153282226_C_T	rs7586834	153282226	2.49e-16	transEthnic	Chen	0
376035	FMNL2	2	153190646	153194201	153281395	153284278	376067	.	1	WBC	2:153282375_A_G	rs7600624	153282375	3.17548e-12	EUR	Vuckovic	0
136563	AP000936.4;SIK3	11	116968002	116974060	116647667	116651043	136485	.	0	MONO	11:116648917_C_G	rs964184	116648917	9.54e-13	transEthnic	Chen	0
136563	AP000936.4;SIK3	11	116968002	116974060	116762182	116764631	136510	.	0	WBC	11:116764021_C_T	rs672058	116764021	1.58e-12	transEthnic	Chen	0
477302	RP11-102M11.2;STAG1	3	136465351	136472558	136669745	136674450	477345	.	0	WBC	3:136671890_G_A	rs835649	136671890	1.79794e-10	EUR	Vuckovic	0
227304	NEK9;RP11-950C14.7	14	75592888	75594848	75969548	75985681	227403	.	0	WBC	14:75981856_T_C	rs175714	75981856	1.13803e-09	EUR	Vuckovic	1	CTCF;GLIS3;INSM1;PLAG1;ZNF219
528082	TET2	4	106064152	106068261	105862426	105864826	528014	.	0	WBC	4:105864529_ACT_A	rs199741557	105864529	5.31636e-17	EUR	Vuckovic	0
528082	TET2	4	106064152	106068261	105862426	105864826	528014	.	0	MONO	4:105864529_ACT_A	rs199741557	105864529	2.97331e-23	EUR	Vuckovic	0
577337	CTD-2631K10.1;TNPO1	5	72110275	72113468	71763560	71766009	577235	.	0	MONO	5:71765229_A_T	rs6885144	71765229	1.50172e-14	EUR	Vuckovic	0	LHX2
675560	TNS3	7	47614634	47624339	47474129	47476870	675531	.	0	WBC	7:47474713_C_CTT	rs567940591	47474713	5.00735e-10	EUR	Vuckovic	0
352323	APLF;FBXO48	2	68691196	68695687	69037633	69050097	352438	.	0	MONO	2:69040504_G_A	rs61758703	69040504	3.53856e-23	EUR	Vuckovic	0	AR;NR3C1;SOX18;SOX4;TCF7
352323	APLF;FBXO48	2	68691196	68695687	69037633	69050097	352438	.	0	MONO	2:69040504_A_G	rs61758703	69040504	4.23e-25	transEthnic	Chen	0
298632	MYL12B;RP13-270P17.1	18	3260099	3263541	3447663	3451289	298678	.	0	MONO	18:3448755_A_G	rs238136	3448755	1.18e-10	transEthnic	Chen	1	ZBTB6
298632	MYL12B;RP13-270P17.1	18	3260099	3263541	3447663	3451289	298678	.	0	MONO	18:3448979_T_C	rs238135	3448979	1.51175e-10	EUR	Vuckovic	1
676377	IKZF1	7	50341186	50347256	50298078	50305140	676360	.	0	WBC	7:50304461_C_T	rs1456896	50304461	2.48e-18	transEthnic	Chen	0	MAFA
676377	IKZF1	7	50341186	50347256	50298078	50305140	676360	.	0	WBC	7:50305012_TA_T	rs71753197	50305012	1.3988e-18	EUR	Vuckovic	0
676377	IKZF1	7	50341186	50347256	50305428	50311993	676362	.	0	MONO	7:50307334_A_G	rs4385425	50307334	6.89398e-168	EUR	Vuckovic	0
676377	IKZF1	7	50341186	50347256	50305428	50311993	676362	.	0	MONO	7:50307334_A_G	rs4385425	50307334	8.47e-214	transEthnic	Chen	0
676377	IKZF1	7	50341186	50347256	50312192	50313790	676364	.	0	MONO	7:50313352_A_G	rs10276619	50313352	2.9e-21	EAS	Chen	0
676377	IKZF1	7	50341186	50347256	50323899	50325342	676368	.	0	MONO	7:50324652_A_G	rs4917131	50324652	8.24423e-52	EUR	Vuckovic	0
676377	IKZF1	7	50341186	50347256	50430458	50437859	676396	.	0	MONO	7:50436731_A_G	rs78697948	50436731	1.91743e-66	EUR	Vuckovic	0
676377	IKZF1	7	50341186	50347256	50430458	50437859	676396	.	0	MONO	7:50436948_A_G	rs12718731	50436948	1.38553e-21	EUR	Vuckovic	0	ZNF143
593250	AC093267.1	5	122111880	122113314	122114735	122117254	593253	.	0	WBC	5:122116271_C_T	rs4836245	122116271	7.99e-11	transEthnic	Chen	0
44700	TEDDM1	1	182366080	182374429	182128562	182141851	44629	.	0	WBC	1:182140185_C_G	rs17447211	182140185	3.79e-14	transEthnic	Chen	1	EHF;ELF2;ELF5;ETS1;ETV4;ETV7;FLI1;SPI1
359137	AC021188.4	2	96986565	96990459	96855064	96858628	359111	.	0	MONO	2:96855241_A_G	rs4907230	96855241	2.8e-13	transEthnic	Chen	0
158337	ZBTB39	12	57399089	57400611	57142426	57147302	158259	.	0	MONO	12:57146069_T_G	rs2277339	57146069	1.63342e-12	EUR	Vuckovic	1	NR1H2
37823	DUSP23	1	159749526	159753587	159169280	159178503	37621	CTA-134P22.2;DARC	0	WBC	1:159174077_G_A	rs41264467	159174077	3.79941e-09	EUR	Vuckovic	0
37823	DUSP23	1	159749526	159753587	159169280	159178503	37621	CTA-134P22.2;DARC	0	WBC	1:159174683_T_C	rs2814778	159174683	8.05972e-34	EUR	Vuckovic	0	GATA1;GATA2;SPZ1;ZNF589
37823	DUSP23	1	159749526	159753587	159169280	159178503	37621	CTA-134P22.2;DARC	0	MONO	1:159174683_T_C	rs2814778	159174683	8.24066e-10	EUR	Vuckovic	0	GATA1;GATA2;SPZ1;ZNF589
37823	DUSP23	1	159749526	159753587	159169280	159178503	37621	CTA-134P22.2;DARC	0	MONO	1:159174683_C_T	rs2814778	159174683	1.22e-76	transEthnic	Chen	0
37823	DUSP23	1	159749526	159753587	159169280	159178503	37621	CTA-134P22.2;DARC	0	MONO	1:159174683_C_T	rs2814778	159174683	7.65e-65	AFR	Chen	0
37823	DUSP23	1	159749526	159753587	159169280	159178503	37621	CTA-134P22.2;DARC	0	WBC	1:159174683_C_T	rs2814778	159174683	0	AFR	Chen	0
37823	DUSP23	1	159749526	159753587	159169280	159178503	37621	CTA-134P22.2;DARC	0	WBC	1:159174683_C_T	rs2814778	159174683	0	transEthnic	Chen	0
37823	DUSP23	1	159749526	159753587	159169280	159178503	37621	CTA-134P22.2;DARC	0	WBC	1:159174683_C_T	rs2814778	159174683	1.07e-42	HIS	Chen	0
37823	DUSP23	1	159749526	159753587	159169280	159178503	37621	CTA-134P22.2;DARC	0	WBC	1:159175354_G_A	rs12075	159175354	7.77042e-13	EUR	Vuckovic	0
37823	DUSP23	1	159749526	159753587	159169280	159178503	37621	CTA-134P22.2;DARC	0	MONO	1:159175354_G_A	rs12075	159175354	1.88885e-37	EUR	Vuckovic	0
37823	DUSP23	1	159749526	159753587	159169280	159178503	37621	CTA-134P22.2;DARC	0	WBC	1:159175494_C_T	rs34599082	159175494	2.59906e-73	EUR	Vuckovic	0	FLI1;GABPB1+GABPB2;TBX3
37823	DUSP23	1	159749526	159753587	159169280	159178503	37621	CTA-134P22.2;DARC	0	MONO	1:159175494_C_T	rs34599082	159175494	2.22291e-30	EUR	Vuckovic	0	FLI1;GABPB1+GABPB2;TBX3
37823	DUSP23	1	159749526	159753587	159169280	159178503	37621	CTA-134P22.2;DARC	0	MONO	1:159175527_G_A	rs13962	159175527	1.29644e-08	EUR	Vuckovic	0	MAFK;NEUROD1;NFE2;NFE2L2;TFCP2;THRA;THRB
370652	CXCR4	2	136869013	136876153	136685357	136691275	370587	.	0	MONO	2:136686393_A_G	rs177917	136686393	9.03e-16	EAS	Chen	0
370652	CXCR4	2	136869013	136876153	136767493	136771744	370613	.	0	WBC	2:136769426_C_T	rs115653138	136769426	2.54e-11	AFR	Chen	0
344501	ZFP36L2	2	43450920	43455070	43349772	43352622	344480	.	0	MONO	2:43352022_GCA_G	rs148550456	43352022	1.61003e-20	EUR	Vuckovic	0
344501	ZFP36L2	2	43450920	43455070	43352623	43361904	344481	.	0	MONO	2:43355763_A_G	rs17405635	43355763	1.3e-20	transEthnic	Chen	0
608571	BOD1	5	173040111	173048561	173205211	173213750	608611	.	0	WBC	5:173205282_A_G	rs2561758	173205282	1.45823e-50	EUR	Vuckovic	1
608571	BOD1	5	173040111	173048561	173205211	173213750	608611	.	0	WBC	5:173205282_A_G	rs2561758	173205282	3.91e-64	transEthnic	Chen	1
608571	BOD1	5	173040111	173048561	173205211	173213750	608611	.	0	MONO	5:173207353_A_G	rs360017	173207353	7.38439e-20	EUR	Vuckovic	0	PLAGL1;TFAP2B;TP53
608571	BOD1	5	173040111	173048561	173205211	173213750	608611	.	0	MONO	5:173207353_A_G	rs360017	173207353	8.2e-25	transEthnic	Chen	0	PLAGL1;TFAP2B;TP53
135697	NNMT	11	114127328	114130511	113981482	113982441	135657	.	0	WBC	11:113982321_A_T	rs73000965	113982321	1.93e-49	transEthnic	Chen	0
483659	TIPARP-AS1;TIPARP	3	156385298	156394032	156790502	156798865	483803	.	0	WBC	3:156797208_T_G	rs55730982	156797208	7.62848e-11	EUR	Vuckovic	0	HEY2
483659	TIPARP-AS1;TIPARP	3	156385298	156394032	156790502	156798865	483803	.	0	WBC	3:156797225_C_T	rs56082403	156797225	2.09e-14	transEthnic	Chen	0
30213	GPR61;RP5-1160K1.8	1	110083451	110088718	110433231	110439430	30291	.	0	MONO	1:110435328_G_A	rs17608459	110435328	8.5504e-21	EUR	Vuckovic	0	HIVEP1;HSF1;MZF1;NFATC1;RBPJ;REL;RELA;RELB
445208	NEK10	3	27409028	27411081	27749611	27758053	445286	.	0	WBC	3:27757018_G_T	rs2371108	27757018	3.03013e-22	EUR	Vuckovic	0	GLI1;GLI2;GLI3;ZIC3
445208	NEK10	3	27409028	27411081	27749611	27758053	445286	.	0	WBC	3:27757018_G_T	rs2371108	27757018	2.2e-25	transEthnic	Chen	0	GLI1;GLI2;GLI3;ZIC3
375995	STAM2	2	153029517	153035454	153281395	153284278	376067	.	0	WBC	2:153282226_C_T	rs7586834	153282226	2.49e-16	transEthnic	Chen	0
375995	STAM2	2	153029517	153035454	153281395	153284278	376067	.	0	WBC	2:153282375_A_G	rs7600624	153282375	3.17548e-12	EUR	Vuckovic	0
144490	CLEC7A	12	10282819	10293885	9904414	9911471	144347	.	0	WBC	12:9905690_A_G	rs11052877	9905690	1.42598e-34	EUR	Vuckovic	0
144490	CLEC7A	12	10282819	10293885	9904414	9911471	144347	.	0	WBC	12:9905690_A_G	rs11052877	9905690	4.08e-43	transEthnic	Chen	0
593249	SNX2	5	122109131	122111879	122089913	122096789	593246	.	0	WBC	5:122093740_T_C	rs6878780	122093740	1.90324e-11	EUR	Vuckovic	0	NKX3-1;NKX3-2
44696	GLUL	1	182354704	182363894	182128562	182141851	44629	.	0	WBC	1:182140185_C_G	rs17447211	182140185	3.79e-14	transEthnic	Chen	1	EHF;ELF2;ELF5;ETS1;ETV4;ETV7;FLI1;SPI1
158334	GPR182;HBCBP;RP11-474N8.5	12	57387551	57392948	57142426	57147302	158259	.	0	MONO	12:57146069_T_G	rs2277339	57146069	1.63342e-12	EUR	Vuckovic	1	NR1H2
276823	CMIP	16	81475083	81484443	81601511	81610478	276856	.	0	WBC	16:81602212_A_G	rs12930850	81602212	5.64e-18	transEthnic	Chen	0	KLF15;MAZ;ZBTB7B;ZNF219
276823	CMIP	16	81475083	81484443	81601511	81610478	276856	.	0	WBC	16:81609598_T_G	rs7196195	81609598	2.53083e-14	EUR	Vuckovic	0
120843	RP11-727F15.12;TMEM179B;TMEM223	11	62552270	62559742	63931195	63949490	121178	MACROD1	0	MONO	11:63948699_TAATAATTATTA_T	rs140861188	63948699	1.45316e-10	EUR	Vuckovic	0
701990	HIPK2;TBXAS1	7	139472294	139479347	139713266	139719519	702052	.	0	WBC	7:139719439_C_G	rs6952262	139719439	6.65361e-10	EUR	Vuckovic	0
666461	AC003075.4;AHR	7	17333329	17339625	17145136	17149255	666411	.	0	MONO	7:17145526_G_A	rs75814517	17145526	8.38811e-13	EUR	Vuckovic	0
666461	AC003075.4;AHR	7	17333329	17339625	17160696	17166929	666415	.	0	MONO	7:17162882_A_G	rs17643734	17162882	5.1e-11	transEthnic	Chen	1	ATF1;ATF2+ATF4;ATF6;CREB1
363330	AC096670.3;BCL2L11	2	111872736	111883621	111600769	111610614	363262	.	0	WBC	2:111601478_G_A	rs11123201	111601478	4.46579e-13	EUR	Vuckovic	0	GATA5;IRF4
363330	AC096670.3;BCL2L11	2	111872736	111883621	111615830	111619814	363264	.	0	WBC	2:111616141_C_T	rs1533299	111616141	9.21e-11	transEthnic	Chen	0
35709	RP11-74C1.4;TUFT1	1	151512436	151516083	151821743	151830754	35784	THEM5	0	MONO	1:151827813_A_G	rs4845624	151827813	3.52e-16	AFR	Chen	0
116607	AC103828.1	11	48028349	48056146	47959740	47963530	116590	.	0	WBC	11:47960210_C_T	rs1227995	47960210	7.43e-43	transEthnic	Chen	0
116607	AC103828.1	11	48028349	48056146	47963531	47972234	116591	.	0	WBC	11:47965189_C_G	rs1227996	47965189	1.89603e-32	EUR	Vuckovic	0
36360	RAB13;RP11-422P24.9;RPS27;U3	1	153956792	153974010	153621935	153636394	36298	SNAPIN	0	MONO	1:153628645_C_T	rs75348188	153628645	3.68e-10	AFR	Chen	0
757377	MTAP;RP11-145E5.5	9	21801459	21803557	21987556	21991196	757435	.	0	WBC	9:21990457_C_T	rs7036656	21990457	4.16104e-35	EUR	Vuckovic	0	OVOL1
757377	MTAP;RP11-145E5.5	9	21801459	21803557	21987556	21991196	757435	.	0	MONO	9:21990457_C_T	rs7036656	21990457	4.17097e-35	EUR	Vuckovic	0	OVOL1
757377	MTAP;RP11-145E5.5	9	21801459	21803557	22131991	22147060	757479	.	0	MONO	9:22142756_C_T	rs12376511	22142756	8.44e-90	transEthnic	Chen	0
757377	MTAP;RP11-145E5.5	9	21801459	21803557	22131991	22147060	757479	.	0	MONO	9:22143570_A_T	rs10757287	22143570	1.95284e-71	EUR	Vuckovic	0	ARID3A;GATA2
757377	MTAP;RP11-145E5.5	9	21801459	21803557	22131991	22147060	757479	.	0	WBC	9:22143570_A_T	rs10757287	22143570	6.48e-54	transEthnic	Chen	0	ARID3A;GATA2
757377	MTAP;RP11-145E5.5	9	21801459	21803557	22131991	22147060	757479	.	0	WBC	9:22143570_A_T	rs10757287	22143570	5.5e-15	EAS	Chen	0	ARID3A;GATA2
757377	MTAP;RP11-145E5.5	9	21801459	21803557	22147902	22152183	757482	.	0	WBC	9:22151139_G_A	rs6475611	22151139	1.28914e-33	EUR	Vuckovic	0	HEY2;NRF1
757377	MTAP;RP11-145E5.5	9	21801459	21803557	22147902	22152183	757482	.	0	MONO	9:22151412_A_C	rs7047414	22151412	4.68e-15	EAS	Chen	0
723098	LYN	8	56780974	56794019	56798248	56809852	723101	.	0	WBC	8:56800362_C_T	rs11776339	56800362	1.54e-10	EAS	Chen	0
359124	CIAO1;TMEM127	2	96930538	96932897	96855064	96858628	359111	.	0	MONO	2:96855241_A_G	rs4907230	96855241	2.8e-13	transEthnic	Chen	0
450883	CCR1	3	46249531	46250931	46390630	46401080	450926	CCR2	0	MONO	3:46399764_T_A	rs200491743	46399764	2.44526e-09	EUR	Vuckovic	0	FOXM1;HOXC6
450883	CCR1	3	46249531	46250931	46406212	46410196	450930	.	0	MONO	3:46406367_C_T	rs2213290	46406367	7.18892e-66	EUR	Vuckovic	0
450883	CCR1	3	46249531	46250931	46406212	46410196	450930	.	0	MONO	3:46406367_C_T	rs2213290	46406367	4.12e-78	transEthnic	Chen	0
450883	CCR1	3	46249531	46250931	46444268	46446485	450944	.	0	MONO	3:46444405_C_T	rs2187674	46444405	1.32831e-09	EUR	Vuckovic	0
450883	CCR1	3	46249531	46250931	46450283	46458040	450946	.	0	MONO	3:46453994_C_T	rs6441978	46453994	6.21e-21	EAS	Chen	0
450883	CCR1	3	46249531	46250931	46450283	46458040	450946	.	0	MONO	3:46457412_T_C	rs113010081	46457412	2.94735e-09	EUR	Vuckovic	0	ONECUT1;ONECUT2
14015	JUN;LINC01135	1	59245185	59253039	60137123	60140894	14284	.	0	MONO	1:60140247_G_A	rs7516441	60140247	1.43386e-11	EUR	Vuckovic	1	ARID3A;ELF5;FOXJ3;IRF4;PROP1;SPI1;SPIB
14015	JUN;LINC01135	1	59245185	59253039	60137123	60140894	14284	.	0	MONO	1:60140247_A_G	rs7516441	60140247	1.64e-11	transEthnic	Chen	1
254186	RNU6-1280P	15	86189905	86197622	86120329	86125558	254163	.	0	MONO	15:86122779_T_C	rs2061822	86122779	3.7922e-12	EUR	Vuckovic	0
228969	TSHR	14	81420768	81423583	81667655	81671398	229048	SNORA79	0	WBC	14:81668707_G_C	rs9806027	81668707	5.98585e-17	EUR	Vuckovic	0	CEBPE
228969	TSHR	14	81420768	81423583	81667655	81671398	229048	SNORA79	0	WBC	14:81668707_C_G	rs9806027	81668707	6.02e-16	transEthnic	Chen	0
612533	snoU13	6	7038449	7043261	6707620	6712239	612444	.	0	MONO	6:6708848_A_T	rs9405968	6708848	7.15466e-11	EUR	Vuckovic	0
483624	SSR3	3	156271748	156277429	156790502	156798865	483803	.	0	WBC	3:156797208_T_G	rs55730982	156797208	7.62848e-11	EUR	Vuckovic	0	HEY2
483624	SSR3	3	156271748	156277429	156790502	156798865	483803	.	0	WBC	3:156797225_C_T	rs56082403	156797225	2.09e-14	transEthnic	Chen	0
529881	RP11-380D23.1	4	111435499	111440690	110879070	110881392	529721	.	0	MONO	4:110880364_C_T	rs2067004	110880364	3.51e-20	transEthnic	Chen	0
529881	RP11-380D23.1	4	111435499	111440690	110933499	110941936	529730	.	0	MONO	4:110941802_C_T	rs11098063	110941802	3.26e-10	EAS	Chen	0
529881	RP11-380D23.1	4	111435499	111440690	110933499	110941936	529730	.	0	WBC	4:110941802_C_T	rs11098063	110941802	5.82e-11	EAS	Chen	0
529881	RP11-380D23.1	4	111435499	111440690	110944642	110946943	529733	.	0	WBC	4:110945966_C_T	rs720419	110945966	8.83e-13	transEthnic	Chen	0
745156	TRIB1	8	126433576	126445817	126616606	126618031	745205	.	0	MONO	8:126617990_G_A	rs12334935	126617990	8.51631e-13	EUR	Vuckovic	0
644210	MARCKS	6	114177393	114181762	113967605	113971995	644152	.	0	MONO	6:113969608_C_T	rs1970365	113969608	1.03e-17	transEthnic	Chen	0
675576	C7orf65	7	47692283	47697190	47474129	47476870	675531	.	1	WBC	7:47474713_C_CTT	rs567940591	47474713	5.00735e-10	EUR	Vuckovic	0
507731	AC021860.1;KLF3;RP11-617D20.1	4	38664202	38668073	38131972	38134736	507565	.	0	WBC	4:38132999_A_G	rs633059	38132999	1.24126e-09	EUR	Vuckovic	0
517800	IL8	4	74604292	74606314	74936741	74939677	517906	.	0	MONO	4:74937101_A_G	rs61688633	74937101	3.37768e-11	EUR	Vuckovic	0	FOXJ3;IRF1;IRF2;IRF3;IRF9
517800	IL8	4	74604292	74606314	74942884	74953769	517908	.	0	MONO	4:74944834_C_T	rs13128896	74944834	4.74e-14	transEthnic	Chen	1	BATF;FOSB;FOSL1;FOSL2;FOXM1;HOXB7;HOXB8;HOXC8;JUN;JUNB;JUND;ONECUT1;SMARCC1
517800	IL8	4	74604292	74606314	74958535	74962927	517911	.	0	WBC	4:74959996_A_G	rs11725704	74959996	7.52667e-194	EUR	Vuckovic	0
517800	IL8	4	74604292	74606314	74958535	74962927	517911	.	0	WBC	4:74959996_A_G	rs11725704	74959996	6.47e-270	transEthnic	Chen	0
517800	IL8	4	74604292	74606314	74967509	74972547	517916	.	0	WBC	4:74971196_A_G	rs549280	74971196	3.55e-37	EAS	Chen	0
268121	PAPD5;RPL10P14;SNORA70	16	50175457	50189165	50070790	50080573	268097	.	0	WBC	16:50079390_C_T	rs12922541	50079390	5.14e-12	transEthnic	Chen	0
757438	CDKN2B	9	22008594	22011170	22147902	22152183	757482	.	0	WBC	9:22151139_G_A	rs6475611	22151139	1.28914e-33	EUR	Vuckovic	0	HEY2;NRF1
757438	CDKN2B	9	22008594	22011170	22147902	22152183	757482	.	0	MONO	9:22151412_A_C	rs7047414	22151412	4.68e-15	EAS	Chen	0
636809	RP11-63K6.7	6	90626455	90630547	90994724	90997205	636899	.	0	WBC	6:90996349_C_T	rs4142967	90996349	1.11e-26	transEthnic	Chen	0	LHX2;PDX1;VSX2
80807	CISD1;IPMK	10	60026672	60034571	59935291	59937160	80776	.	0	MONO	10:59935841_A_T	rs1698403	59935841	2.37e-10	transEthnic	Chen	0	FEV;NFATC2;YY1
80807	CISD1;IPMK	10	60026672	60034571	61639623	61648044	81313	.	0	MONO	10:61647153_C_T	rs1171819	61647153	1.09685e-12	EUR	Vuckovic	0
528070	AC004069.1;SNORA31	4	106024700	106028389	105802605	105809275	527993	.	0	MONO	4:105806108_A_T	rs144317085	105806108	3.28e-30	transEthnic	Chen	0	NFATC1;STAT6;TEAD1;NFATC1;STAT6;TEAD1
528070	AC004069.1;SNORA31	4	106024700	106028389	105802605	105809275	527993	.	0	WBC	4:105806108_A_T	rs144317085	105806108	7.12e-21	transEthnic	Chen	0	NFATC1;STAT6;TEAD1;NFATC1;STAT6;TEAD1
528070	AC004069.1;SNORA31	4	106024700	106028389	105862426	105864826	528014	.	0	WBC	4:105864529_ACT_A	rs199741557	105864529	5.31636e-17	EUR	Vuckovic	0
528070	AC004069.1;SNORA31	4	106024700	106028389	105862426	105864826	528014	.	0	MONO	4:105864529_ACT_A	rs199741557	105864529	2.97331e-23	EUR	Vuckovic	0
82244	ADO;RP11-436D10.3	10	64562869	64568265	64385228	64398958	82194	.	0	WBC	10:64389912_G_GCTCT	rs34838577	64389912	3.42519e-15	EUR	Vuckovic	0
344546	RNU6-958P	2	43635223	43635829	43349772	43352622	344480	.	0	MONO	2:43352022_GCA_G	rs148550456	43352022	1.61003e-20	EUR	Vuckovic	0
344546	RNU6-958P	2	43635223	43635829	43352623	43361904	344481	.	0	MONO	2:43355763_A_G	rs17405635	43355763	1.3e-20	transEthnic	Chen	0
592091	TNFAIP8	5	118600720	118609276	118729276	118734058	592132	.	0	WBC	5:118729327_A_G	rs1045242	118729327	1.27e-22	transEthnic	Chen	0	POU2F1;POU2F2
592091	TNFAIP8	5	118600720	118609276	118738592	118746252	592136	.	0	WBC	5:118739748_T_G	rs6894901	118739748	6.69614e-22	EUR	Vuckovic	0	HOXD10;IRF5
298716	DLGAP1-AS1	18	3589222	3595009	3447663	3451289	298678	.	0	MONO	18:3448755_A_G	rs238136	3448755	1.18e-10	transEthnic	Chen	1	ZBTB6
298716	DLGAP1-AS1	18	3589222	3595009	3447663	3451289	298678	.	0	MONO	18:3448979_T_C	rs238135	3448979	1.51175e-10	EUR	Vuckovic	1
604427	ADRA1B	5	159341749	159345488	158954675	158960500	604297	.	0	WBC	5:158959919_G_A	rs6885696	158959919	2.68244e-10	EUR	Vuckovic	0
477158	MSL2	3	135913712	135916257	136632320	136635983	477336	.	0	WBC	3:136633571_A_T	rs2117009	136633571	2.49e-14	transEthnic	Chen	0
477158	MSL2	3	135913712	135916257	136669745	136674450	477345	.	0	WBC	3:136671890_G_A	rs835649	136671890	1.79794e-10	EUR	Vuckovic	0
289015	HOXB8	17	46692325	46693111	46201386	46210909	288877	.	0	WBC	17:46208793_A_T	rs12601412	46208793	1.11432e-11	EUR	Vuckovic	1
289015	HOXB8	17	46692325	46693111	46201386	46210909	288877	.	0	WBC	17:46208793_A_T	rs12601412	46208793	3.43e-17	transEthnic	Chen	1
619798	EHMT2-AS1;EHMT2	6	31851517	31855313	31620282	31629076	619760	APOM;BAG6;C6orf47-AS1;C6orf47	0	WBC	6:31628113_A_C	rs805263	31628113	5.7421e-59	EUR	Vuckovic	1
33335	ADAM30	1	120431471	120440812	120458624	120463432	33340	.	0	WBC	1:120463230_C_T	rs835574	120463230	3.71e-31	transEthnic	Chen	0
34299	ANKRD35	1	145546608	145551233	145528091	145538553	34297	.	0	WBC	1:145529681_C_T	rs6424378	145529681	1.15e-17	AFR	Chen	0
34299	ANKRD35	1	145546608	145551233	145528091	145538553	34297	.	0	WBC	1:145529681_C_T	rs6424378	145529681	7.29e-15	transEthnic	Chen	0
723103	SNORA1	8	56812601	56820710	56798248	56809852	723101	.	0	WBC	8:56800362_C_T	rs11776339	56800362	1.54e-10	EAS	Chen	0
51179	OPTC	1	203459656	203475784	203647861	203650399	51219	.	1	MONO	1:203649878_C_T	rs12035565	203649878	2.2635e-09	EUR	Vuckovic	0	SREBF1
51179	OPTC	1	203459656	203475784	203647861	203650399	51219	.	1	WBC	1:203649878_C_T	rs12035565	203649878	1.67345e-15	EUR	Vuckovic	0	SREBF1
51179	OPTC	1	203459656	203475784	203650400	203658307	51220	.	1	WBC	1:203652140_C_G	rs1541254	203652140	4.28e-15	transEthnic	Chen	0
359099	DUSP2	2	96804799	96811949	96855064	96858628	359111	.	0	MONO	2:96855241_A_G	rs4907230	96855241	2.8e-13	transEthnic	Chen	0
688041	AC002454.1;CDK6	7	92460612	92467461	92236556	92240817	687976	.	0	WBC	7:92237533_A_T	rs42033	92237533	4.7372e-48	EUR	Vuckovic	0
688041	AC002454.1;CDK6	7	92460612	92467461	92261954	92267272	687986	.	0	WBC	7:92263350_A_T	rs17688839	92263350	5.9436e-15	EUR	Vuckovic	0
688041	AC002454.1;CDK6	7	92460612	92467461	92307356	92310849	687999	.	0	WBC	7:92308144_C_T	rs137973464	92308144	0.000122859	EUR	Vuckovic	0
172858	RNU6-101P	12	102154001	102160886	101871727	101874914	172780	.	1	WBC	12:101873240_A_C	rs17041439	101873240	1.21728e-18	EUR	Vuckovic	0	NKX3-2
172858	RNU6-101P	12	102154001	102160886	101871727	101874914	172780	.	1	WBC	12:101873240_A_C	rs17041439	101873240	9.05e-22	transEthnic	Chen	0	NKX3-2
781545	CNTRL	9	123834159	123838205	123691856	123696527	781510	.	0	WBC	9:123693079_C_T	rs10739578	123693079	1.15705e-10	EUR	Vuckovic	0
35704	CGN	1	151478606	151483209	151821743	151830754	35784	THEM5	0	MONO	1:151827813_A_G	rs4845624	151827813	3.52e-16	AFR	Chen	0
144459	CLEC9A;RP11-133L14.5	12	10180825	10185302	9904414	9911471	144347	.	0	WBC	12:9905690_A_G	rs11052877	9905690	1.42598e-34	EUR	Vuckovic	0
144459	CLEC9A;RP11-133L14.5	12	10180825	10185302	9904414	9911471	144347	.	0	WBC	12:9905690_A_G	rs11052877	9905690	4.08e-43	transEthnic	Chen	0
619766	LY6G6F;MEGT1	6	31672196	31677679	31620282	31629076	619760	APOM;BAG6;C6orf47-AS1;C6orf47	0	WBC	6:31628113_A_C	rs805263	31628113	5.7421e-59	EUR	Vuckovic	1
274940	GLG1;HSPE1P7	16	74639978	74653105	74596354	74596679	274928	.	0	WBC	16:74596618_C_A	rs12927351	74596618	4.79432e-10	EUR	Vuckovic	0	TBX2;YBX1
274940	GLG1;HSPE1P7	16	74639978	74653105	74598623	74602691	274930	.	0	MONO	16:74601486_G_A	rs12924604	74601486	4.25011e-12	EUR	Vuckovic	0
274940	GLG1;HSPE1P7	16	74639978	74653105	74598623	74602691	274930	.	0	MONO	16:74601486_A_G	rs12924604	74601486	9.41e-11	transEthnic	Chen	0
52141	CD55	1	207491500	207495827	207249326	207250538	52066	.	0	WBC	1:207250300_G_A	rs1060286	207250300	6.86642e-10	EUR	Vuckovic	0	ENO1;MAX;MYC;MYCN;ZBTB18
352440	AC097495.2	2	69050828	69060264	68612420	68617571	352305	.	0	MONO	2:68615546_A_C	rs34338164	68615546	2.15427e-17	EUR	Vuckovic	0
352440	AC097495.2	2	69050828	69060264	68612420	68617571	352305	.	0	WBC	2:68615546_A_C	rs34338164	68615546	4.25546e-12	EUR	Vuckovic	0
352440	AC097495.2	2	69050828	69060264	68612420	68617571	352305	.	0	WBC	2:68615546_A_C	rs34338164	68615546	1.1e-13	transEthnic	Chen	0
13994	MYSM1	1	59164479	59168269	60137123	60140894	14284	.	0	MONO	1:60140247_G_A	rs7516441	60140247	1.43386e-11	EUR	Vuckovic	1	ARID3A;ELF5;FOXJ3;IRF4;PROP1;SPI1;SPIB
13994	MYSM1	1	59164479	59168269	60137123	60140894	14284	.	0	MONO	1:60140247_A_G	rs7516441	60140247	1.64e-11	transEthnic	Chen	1
676389	#N/A	7	50411807	50412756	50282998	50290304	676354	.	0	MONO	7:50284557_G_A	rs76641566	50284557	1.54026e-120	EUR	Vuckovic	0	ZNF589
676389	#N/A	7	50411807	50412756	50298078	50305140	676360	.	0	WBC	7:50304461_C_T	rs1456896	50304461	2.48e-18	transEthnic	Chen	0	MAFA
676389	#N/A	7	50411807	50412756	50298078	50305140	676360	.	0	WBC	7:50305012_TA_T	rs71753197	50305012	1.3988e-18	EUR	Vuckovic	0
676389	#N/A	7	50411807	50412756	50312192	50313790	676364	.	0	MONO	7:50313352_A_G	rs10276619	50313352	2.9e-21	EAS	Chen	0
676389	#N/A	7	50411807	50412756	50323899	50325342	676368	.	0	MONO	7:50324652_A_G	rs4917131	50324652	8.24423e-52	EUR	Vuckovic	0
676389	#N/A	7	50411807	50412756	50341186	50347256	676377	IKZF1	0	MONO	7:50346798_T_G	rs184710845	50346798	2.3834e-25	EUR	Vuckovic	0	NFIL3
158418	INHBE	12	57841970	57847045	57687505	57694039	158389	.	0	WBC	12:57692470_C_T	rs12313762	57692470	4.36e-10	transEthnic	Chen	0	BHLHE41;NRF1;TCF4;TWIST1
709761	MFHAS1	8	8747455	8751522	8795611	8808794	709770	.	0	MONO	8:8802101_G_T	rs4840376	8802101	9.69e-13	transEthnic	Chen	0
288180	CTD-2020K17.1;FMNL1	17	43296482	43306626	43395043	43396892	288199	.	0	MONO	17:43395178_A_G	rs4792849	43395178	9.15e-23	transEthnic	Chen	0	MAFA
82437	REEP3	10	65278667	65282382	65001280	65021848	82357	.	0	WBC	10:65010672_C_T	rs10995477	65010672	3.34e-57	transEthnic	Chen	0
60190	U8	1	234728394	234732618	235095489	235099455	60298	.	1	MONO	1:235097741_G_C	rs115441532	235097741	1.9594e-13	EUR	Vuckovic	1	TWIST1
60190	U8	1	234728394	234732618	235111957	235113831	60305	.	1	MONO	1:235113008_G_A	rs72632294	235113008	4.34237e-13	EUR	Vuckovic	1
34292	GNRHR2;PEX11B	1	145513771	145516282	145528091	145538553	34297	.	0	WBC	1:145529681_C_T	rs6424378	145529681	1.15e-17	AFR	Chen	0
34292	GNRHR2;PEX11B	1	145513771	145516282	145528091	145538553	34297	.	0	WBC	1:145529681_C_T	rs6424378	145529681	7.29e-15	transEthnic	Chen	0
702917	GSTK1	7	142937324	142941386	143081631	143085173	702952	.	0	MONO	7:143081942_G_C	rs11772895	143081942	3.05414e-20	EUR	Vuckovic	1	ETS2
702917	GSTK1	7	142937324	142941386	143081631	143085173	702952	.	0	MONO	7:143081942_C_G	rs11772895	143081942	6.36e-22	transEthnic	Chen	1
576255	CCNB1;snoU13	5	68471391	68473549	68588157	68590591	576287	.	0	WBC	5:68590395_C_T	rs11741775	68590395	1.77166e-24	EUR	Vuckovic	0
506991	ARAP2;RP11-431M7.3	4	36244999	36250603	36312273	36313157	507017	.	1	WBC	4:36312542_G_A	rs28530750	36312542	6.78236e-28	EUR	Vuckovic	1	ELF1;ELK1;ELK4;GABPA;GABPB1+GABPB2
506991	ARAP2;RP11-431M7.3	4	36244999	36250603	36312273	36313157	507017	.	1	WBC	4:36312542_A_G	rs28530750	36312542	1.94e-33	transEthnic	Chen	1
506991	ARAP2;RP11-431M7.3	4	36244999	36250603	36313713	36316335	507019	.	1	MONO	4:36315733_CTCAAATA_C	rs150359153	36315733	7.11259e-16	EUR	Vuckovic	0
506991	ARAP2;RP11-431M7.3	4	36244999	36250603	36339475	36341580	507027	.	1	MONO	4:36340272_C_T	rs6825234	36340272	2.19e-23	transEthnic	Chen	0
298511	EMILIN2	18	2845960	2857529	3447663	3451289	298678	.	1	MONO	18:3448755_A_G	rs238136	3448755	1.18e-10	transEthnic	Chen	1	ZBTB6
298511	EMILIN2	18	2845960	2857529	3447663	3451289	298678	.	1	MONO	18:3448979_T_C	rs238135	3448979	1.51175e-10	EUR	Vuckovic	1
37831	FCRL6	1	159768852	159774121	159169280	159178503	37621	CTA-134P22.2;DARC	0	WBC	1:159174077_G_A	rs41264467	159174077	3.79941e-09	EUR	Vuckovic	0
37831	FCRL6	1	159768852	159774121	159169280	159178503	37621	CTA-134P22.2;DARC	0	WBC	1:159174683_T_C	rs2814778	159174683	8.05972e-34	EUR	Vuckovic	0	GATA1;GATA2;SPZ1;ZNF589
37831	FCRL6	1	159768852	159774121	159169280	159178503	37621	CTA-134P22.2;DARC	0	MONO	1:159174683_T_C	rs2814778	159174683	8.24066e-10	EUR	Vuckovic	0	GATA1;GATA2;SPZ1;ZNF589
37831	FCRL6	1	159768852	159774121	159169280	159178503	37621	CTA-134P22.2;DARC	0	MONO	1:159174683_C_T	rs2814778	159174683	1.22e-76	transEthnic	Chen	0
37831	FCRL6	1	159768852	159774121	159169280	159178503	37621	CTA-134P22.2;DARC	0	MONO	1:159174683_C_T	rs2814778	159174683	7.65e-65	AFR	Chen	0
37831	FCRL6	1	159768852	159774121	159169280	159178503	37621	CTA-134P22.2;DARC	0	WBC	1:159174683_C_T	rs2814778	159174683	0	AFR	Chen	0
37831	FCRL6	1	159768852	159774121	159169280	159178503	37621	CTA-134P22.2;DARC	0	WBC	1:159174683_C_T	rs2814778	159174683	0	transEthnic	Chen	0
37831	FCRL6	1	159768852	159774121	159169280	159178503	37621	CTA-134P22.2;DARC	0	WBC	1:159174683_C_T	rs2814778	159174683	1.07e-42	HIS	Chen	0
37831	FCRL6	1	159768852	159774121	159169280	159178503	37621	CTA-134P22.2;DARC	0	WBC	1:159175354_G_A	rs12075	159175354	7.77042e-13	EUR	Vuckovic	0
37831	FCRL6	1	159768852	159774121	159169280	159178503	37621	CTA-134P22.2;DARC	0	MONO	1:159175354_G_A	rs12075	159175354	1.88885e-37	EUR	Vuckovic	0
37831	FCRL6	1	159768852	159774121	159169280	159178503	37621	CTA-134P22.2;DARC	0	WBC	1:159175494_C_T	rs34599082	159175494	2.59906e-73	EUR	Vuckovic	0	FLI1;GABPB1+GABPB2
37831	FCRL6	1	159768852	159774121	159169280	159178503	37621	CTA-134P22.2;DARC	0	MONO	1:159175494_C_T	rs34599082	159175494	2.22291e-30	EUR	Vuckovic	0	FLI1;GABPB1+GABPB2
37831	FCRL6	1	159768852	159774121	159169280	159178503	37621	CTA-134P22.2;DARC	0	MONO	1:159175527_G_A	rs13962	159175527	1.29644e-08	EUR	Vuckovic	0	MAFK;NEUROD1;NFE2;NFE2L2;TFCP2;THRA;THRB
227321	RNU4ATAC14P	14	75665248	75669231	75969548	75985681	227403	.	0	WBC	14:75981856_T_C	rs175714	75981856	1.13803e-09	EUR	Vuckovic	1	CTCF;GLIS3;INSM1;PLAG1;ZNF219
328883	CTC-378H22.1;POU2F2	19	42628923	42637124	42744674	42757044	328911	AC006486.1;ERF;GSK3A	0	MONO	19:42753034_A_G	rs35493131	42753034	2.4e-26	transEthnic	Chen	0	INSM1;PAX5;PURA
328883	CTC-378H22.1;POU2F2	19	42628923	42637124	42744674	42757044	328911	AC006486.1;ERF;GSK3A	0	WBC	19:42755698_A_G	rs2267630	42755698	9.8e-18	transEthnic	Chen	0
328883	CTC-378H22.1;POU2F2	19	42628923	42637124	42760621	42766822	328913	.	0	MONO	19:42765675_TC_T	rs202107710	42765675	4.61991e-23	EUR	Vuckovic	0
328883	CTC-378H22.1;POU2F2	19	42628923	42637124	42766878	42775581	328915	.	0	WBC	19:42767593_T_C	rs113028115	42767593	2.43949e-15	EUR	Vuckovic	0
330557	CEACAM18	19	51977821	51987569	52143468	52152262	330590	RPL7P51;SIGLEC14;SIGLEC5	0	MONO	19:52144572_T_C	rs11669500	52144572	1.25066e-16	EUR	Vuckovic	0	CDX1;HOXA10;TBP
330557	CEACAM18	19	51977821	51987569	52178508	52184970	330596	.	0	MONO	19:52179156_T_A	rs2864915	52179156	1.14494e-21	EUR	Vuckovic	0	BRCA1
330557	CEACAM18	19	51977821	51987569	52178508	52184970	330596	.	0	MONO	19:52179156_A_T	rs2864915	52179156	3.49e-21	transEthnic	Chen	0
12631	SSBP3	1	54875902	54879620	54925020	54932079	12646	.	0	WBC	1:54926524_AAT_A	rs200637013	54926524	3.83461e-09	EUR	Vuckovic	0
619744	ATP6V1G2-DDX39B;ATP6V1G2;NFKBIL1	6	31511143	31522203	31620282	31629076	619760	APOM;BAG6;C6orf47-AS1;C6orf47	0	WBC	6:31628113_A_C	rs805263	31628113	5.7421e-59	EUR	Vuckovic	1
406352	JAG1;RP11-103J8.1	20	10652126	10657723	11175327	11183603	406541	.	1	WBC	20:11177055_G_A	rs34952318	11177055	5.02334e-12	EUR	Vuckovic	0	JUND
406352	JAG1;RP11-103J8.1	20	10652126	10657723	11175327	11183603	406541	.	1	WBC	20:11177055_A_G	rs34952318	11177055	2.74e-12	transEthnic	Chen	0
429680	CECR2	22	17839550	17848230	17597181	17597618	429642	.	1	MONO	22:17597561_A_G	rs9606618	17597561	0	transEthnic	Chen	0
287570	CNP	17	40117012	40119906	40284837	40289529	287619	.	1	WBC	17:40289012_G_A	rs11079035	40289012	6.8048e-12	EUR	Vuckovic	0	ARID3A;ONECUT2;PROP1
287570	CNP	17	40117012	40119906	40290360	40305743	287623	.	1	MONO	17:40300126_A_C	rs8071235	40300126	2.39e-23	transEthnic	Chen	0
478799	RNF7	3	141443615	141459087	141590486	141597234	478833	ATP1B3	0	WBC	3:141592658_T_C	rs4441632	141592658	3.73344e-10	EUR	Vuckovic	0	OVOL1

## Sheet: MK_SIPs
baitID	baitName	baitChr	baitStart	baitEnd	oeStart	oeEnd	oeID	oeName	Specific	Phenotype	VariantID	rsID	Position	pval	ancestry	data	MK_ATACseq_olap	Motifs_genename
618010	RP3-522P13.1;RP3-522P13.3	6	25254994	25266229	25521336	25522708	618104	.	0	MPV	6:25521921_C_A	rs34164888	25521921	1.54234e-84	EUR	Vuckovic	0
618010	RP3-522P13.1;RP3-522P13.3	6	25254994	25266229	25521336	25522708	618104	.	0	PLT	6:25521921_C_A	rs34164888	25521921	1.25444e-73	EUR	Vuckovic	0
618010	RP3-522P13.1;RP3-522P13.3	6	25254994	25266229	25528764	25531173	618107	.	0	PLT	6:25530084_C_G	rs214056	25530084	6.39e-129	transEthnic	Chen	0
618010	RP3-522P13.1;RP3-522P13.3	6	25254994	25266229	25538555	25550598	618111	.	0	MPV	6:25549050_G_C	rs454095	25549050	1.49188e-102	EUR	Vuckovic	1
618010	RP3-522P13.1;RP3-522P13.3	6	25254994	25266229	25557255	25560394	618118	.	0	PLT	6:25559898_A_G	rs214054	25559898	9.97416e-96	EUR	Vuckovic	0
135697	NNMT	11	114127328	114130511	113939368	113954238	135653	.	0	MPV	11:113953622_G_A	rs73000929	113953622	5.79547e-68	EUR	Vuckovic	1
135697	NNMT	11	114127328	114130511	113939368	113954238	135653	.	0	PLT	11:113953622_G_A	rs73000929	113953622	1.46617e-63	EUR	Vuckovic	1
135697	NNMT	11	114127328	114130511	113939368	113954238	135653	.	0	MPV	11:113953622_A_G	rs73000929	113953622	2.28e-69	transEthnic	Chen	1
135697	NNMT	11	114127328	114130511	113939368	113954238	135653	.	0	PLT	11:113953622_A_G	rs73000929	113953622	9.55e-73	transEthnic	Chen	1
135697	NNMT	11	114127328	114130511	113981482	113982441	135657	.	0	PLT	11:113982321_T_A	rs73000965	113982321	5.39946e-18	EUR	Vuckovic	1	CBFB;RUNX2;RUNX3;TAL1
135697	NNMT	11	114127328	114130511	113981482	113982441	135657	.	0	MPV	11:113982321_T_A	rs73000965	113982321	1.3174e-27	EUR	Vuckovic	1	CBFB;RUNX2;RUNX3;TAL1
135697	NNMT	11	114127328	114130511	114083750	114090377	135689	.	0	MPV	11:114088038_T_G	rs573195	114088038	2.70683e-18	EUR	Vuckovic	1
427447	ETS2	21	40174503	40179024	39847287	39850900	427369	.	0	PLT	21:39849553_G_T	rs2836430	39849553	6.97e-50	transEthnic	Chen	0
618015	LRRC16A	6	25276461	25285841	25521336	25522708	618104	.	0	MPV	6:25521921_C_A	rs34164888	25521921	1.54234e-84	EUR	Vuckovic	0
618015	LRRC16A	6	25276461	25285841	25521336	25522708	618104	.	0	PLT	6:25521921_C_A	rs34164888	25521921	1.25444e-73	EUR	Vuckovic	0
618015	LRRC16A	6	25276461	25285841	25528764	25531173	618107	.	0	PLT	6:25530084_C_G	rs214056	25530084	6.39e-129	transEthnic	Chen	0
618015	LRRC16A	6	25276461	25285841	25538555	25550598	618111	.	0	MPV	6:25549050_G_C	rs454095	25549050	1.49188e-102	EUR	Vuckovic	1
618015	LRRC16A	6	25276461	25285841	25557255	25560394	618118	.	0	PLT	6:25559898_A_G	rs214054	25559898	9.97416e-96	EUR	Vuckovic	0
772460	GADD45G	9	92217015	92221435	93566016	93569293	772771	.	0	PLT	9:93567503_A_T	rs1333634	93567503	5.15e-26	transEthnic	Chen	0
617998	RP11-191A15.4	6	25214810	25223692	25557255	25560394	618118	.	0	PLT	6:25559898_A_G	rs214054	25559898	9.97416e-96	EUR	Vuckovic	0
289005	HOXB3;HOXB-AS3	17	46660464	46668809	46410732	46422899	288939	.	0	PLT	17:46420996_A_G	rs72827839	46420996	6.33e-18	transEthnic	Chen	0
289005	HOXB3;HOXB-AS3	17	46660464	46668809	46537691	46548249	288975	.	0	PLT	17:46544203_C_CA	rs528568705	46544203	9.30577e-18	EUR	Vuckovic	0
136563	AP000936.4;SIK3	11	116968002	116974060	116622364	116626606	136476	.	0	PLT	11:116623213_TA_T	rs66505542	116623213	1.25554e-32	EUR	Vuckovic	0
136563	AP000936.4;SIK3	11	116968002	116974060	116647667	116651043	136485	.	0	MPV	11:116648917_G_C	rs964184	116648917	7.23273e-27	EUR	Vuckovic	0	PTF1A
136563	AP000936.4;SIK3	11	116968002	116974060	116647667	116651043	136485	.	0	PLT	11:116648917_C_G	rs964184	116648917	1.25e-45	transEthnic	Chen	0
136563	AP000936.4;SIK3	11	116968002	116974060	116657530	116663529	136490	APOA5;ZNF259	0	PLT	11:116662579_C_T	rs651821	116662579	3.03e-10	EAS	Chen	0
136563	AP000936.4;SIK3	11	116968002	116974060	116737743	116757173	136506	.	0	PLT	11:116742626_C_T	rs79849088	116742626	8.6449e-23	EUR	Vuckovic	0	ARID3A;FOXI1;FOXM1;HOXA13;HOXD4;LHX2;LHX3;NFYC;NOBOX
136563	AP000936.4;SIK3	11	116968002	116974060	116833335	116844129	136532	.	0	MPV	11:116835363_G_A	rs59283948	116835363	9.10355e-21	EUR	Vuckovic	0	ZBTB7B
229055	GTF2A1	14	81685218	81688296	81853100	81858525	229093	.	0	PLT	14:81855344_C_T	rs4275784	81855344	4.07e-25	transEthnic	Chen	0
229055	GTF2A1	14	81685218	81688296	81853100	81858525	229093	.	0	PLT	14:81856865_G_A	rs61986598	81856865	1.60963e-18	EUR	Vuckovic	0	NFIA+NFIB+NFIC+NFIX
354129	TACR1	2	75426286	75427250	74919834	74921127	353992	.	0	MPV	2:74920648_G_A	rs183347927	74920648	5.40198e-28	EUR	Vuckovic	0
354129	TACR1	2	75426286	75427250	74919834	74921127	353992	.	0	MPV	2:74920648_A_G	rs183347927	74920648	4.65e-24	transEthnic	Chen	0
352323	APLF;FBXO48	2	68691196	68695687	68961196	68967008	352409	.	0	PLT	2:68962137_G_A	rs10048745	68962137	5.64912e-19	EUR	Vuckovic	0	HOXA1;HOXB1;MEIS2;MYOD1
352323	APLF;FBXO48	2	68691196	68695687	68961196	68967008	352409	.	0	PLT	2:68962137_A_G	rs10048745	68962137	3.1e-28	transEthnic	Chen	0
344502	AC010883.5	2	43455071	43460452	43044365	43058023	344410	.	0	PLT	2:43057206_A_G	rs6544602	43057206	6.90665e-10	EUR	Vuckovic	0	PLAG1;PURA
293211	SNORA76;SNORD104	17	62222582	62224253	62360357	62372444	293271	.	0	MPV	17:62371804_A_G	rs12937767	62371804	2.8e-43	transEthnic	Chen	0
293211	SNORA76;SNORD104	17	62222582	62224253	62382628	62386861	293276	.	0	MPV	17:62384649_CT_C	rs11356207	62384649	3.39581e-40	EUR	Vuckovic	0
37831	FCRL6	1	159768852	159774121	159891382	159893218	37855	.	0	MPV	1:159892088_G_A	rs2789422	159892088	3.13007e-47	EUR	Vuckovic	1	ELK1;ERG
37831	FCRL6	1	159768852	159774121	159891382	159893218	37855	.	0	MPV	1:159892088_A_G	rs2789422	159892088	1.66e-52	transEthnic	Chen	1
289015	HOXB8	17	46692325	46693111	46410732	46422899	288939	.	0	PLT	17:46420996_A_G	rs72827839	46420996	6.33e-18	transEthnic	Chen	0
779300	RGS3	9	116204107	116209215	116276022	116282328	779319	.	0	MPV	9:116279701_G_T	rs72761985	116279701	2.01e-17	transEthnic	Chen	1	NFIA+NFIB+NFIC+NFIX
44154	ACBD6	1	180471076	180472609	180894467	180913411	44258	.	0	PLT	1:180903388_CAA_C	rs71121058	180903388	1.69421e-09	EUR	Vuckovic	0
44154	ACBD6	1	180471076	180472609	180894467	180913411	44258	.	0	PLT	1:180905694_C_T	rs3795503	180905694	1.84e-10	transEthnic	Chen	1	SOX9
596929	JADE2	5	133907439	133923113	133494789	133496467	596826	.	0	MPV	5:133495080_C_CT	rs79150294	133495080	8.85002e-15	EUR	Vuckovic	0
604542	CCNJL	5	159766712	159776138	159593674	159603242	604504	.	0	MPV	5:159595612_C_G	rs2546979	159595612	1.31e-104	transEthnic	Chen	0
604542	CCNJL	5	159766712	159776138	159593674	159603242	604504	.	0	PLT	5:159595612_C_G	rs2546979	159595612	1.18e-120	transEthnic	Chen	0
604542	CCNJL	5	159766712	159776138	159593674	159603242	604504	.	0	MPV	5:159595894_G_C	rs4538653	159595894	3.47846e-95	EUR	Vuckovic	0	KLF15;RREB1;TLX1
604542	CCNJL	5	159766712	159776138	159593674	159603242	604504	.	0	PLT	5:159595894_G_C	rs4538653	159595894	5.23484e-81	EUR	Vuckovic	0	KLF15;RREB1;TLX1
604542	CCNJL	5	159766712	159776138	159616187	159635516	604511	.	0	PLT	5:159626792_C_T	rs11957969	159626792	4.04e-26	EAS	Chen	1
604542	CCNJL	5	159766712	159776138	159616187	159635516	604511	.	0	MPV	5:159633681_C_T	rs10866717	159633681	8.55837e-10	EUR	Vuckovic	0	NFATC2;ZNF384
604542	CCNJL	5	159766712	159776138	159635517	159643144	604512	.	0	PLT	5:159640652_G_A	rs6556482	159640652	5.56068e-36	EUR	Vuckovic	0
52141	CD55	1	207491500	207495827	207272702	207274011	52072	.	0	MPV	1:207273957_A_G	rs17020634	207273957	3.40683e-30	EUR	Vuckovic	0	ELF5;FEV;PPARD;ELF5;FEV;PPARD
52141	CD55	1	207491500	207495827	207272702	207274011	52072	.	0	MPV	1:207273957_A_G	rs17020634	207273957	1.48e-29	transEthnic	Chen	0	ELF5;FEV;PPARD;ELF5;FEV;PPARD
645098	FAM26D	6	116849474	116856183	116720260	116721742	645052	.	0	MPV	6:116720514_C_T	rs35548455	116720514	1.06791e-13	EUR	Vuckovic	0	IRF5
645098	FAM26D	6	116849474	116856183	116720260	116721742	645052	.	0	PLT	6:116720514_C_T	rs35548455	116720514	1.11945e-16	EUR	Vuckovic	0	IRF5
645098	FAM26D	6	116849474	116856183	116720260	116721742	645052	.	0	MPV	6:116720514_C_T	rs35548455	116720514	6.43e-11	transEthnic	Chen	0	IRF5
645098	FAM26D	6	116849474	116856183	116720260	116721742	645052	.	0	PLT	6:116720514_C_T	rs35548455	116720514	9.91e-17	transEthnic	Chen	0	IRF5
743447	DEPTOR;KB-1471A8.1	8	120884612	120887475	120991820	120994657	743471	.	0	PLT	8:120993823_G_A	rs10086797	120993823	5.12096e-11	EUR	Vuckovic	0	IRF3;NFATC2;NFATC3
611328	LINC01011;NQO2	6	2987622	2990617	2757185	2770474	611269	WRNIP1	0	PLT	6:2769638_A_G	rs160659	2769638	2.24e-14	transEthnic	Chen	0
745878	CASC11;MYC	8	128745991	128756979	130540945	130543107	746440	.	0	PLT	8:130541447_G_A	rs7814625	130541447	1.55601e-16	EUR	Vuckovic	0
567220	FYB	5	39271312	39275451	39079385	39082949	567154	.	0	PLT	5:39080694_A_G	rs10941418	39080694	3.62195e-09	EUR	Vuckovic	1
781545	CNTRL	9	123834159	123838205	123497293	123514593	781458	.	0	PLT	9:123497645_C_T	rs2900177	123497645	3.29984e-14	EUR	Vuckovic	0	FOXJ2;FOXJ3;FOXO1;FOXQ1;FUBP1;IRF2;PGR;SOX15;SOX18;SOX4;SOX9;SRY
416678	AC005220.3	20	52556648	52560771	52160975	52182497	416587	.	0	MPV	20:52180630_G_C	rs13040446	52180630	9.84581e-10	EUR	Vuckovic	0
5840	PIGV	1	27112453	27115733	27018057	27027743	5816	ARID1A;RP5-968P14.2	0	PLT	1:27021913_G_C	rs114165349	27021913	4.02004e-26	EUR	Vuckovic	1	HNF4A;NR2F1;NR2F6
119460	TIMM10	11	57295377	57298400	57188288	57197725	119440	RP11-872D17.8;SLC43A3	0	PLT	11:57195237_A_G	rs17151908	57195237	4.11378e-10	EUR	Vuckovic	0
156165	C12orf68	12	48575170	48579022	48207354	48211174	156068	.	0	MPV	12:48208368_T_C	rs11168249	48208368	1.39548e-15	EUR	Vuckovic	1	ESRRA;ESRRB;NR4A1;NR5A1;NR5A2;NR6A1;TCF7;TCF7L2
156165	C12orf68	12	48575170	48579022	48207354	48211174	156068	.	0	MPV	12:48208368_C_T	rs11168249	48208368	5.35e-17	transEthnic	Chen	1
156165	C12orf68	12	48575170	48579022	48207354	48211174	156068	.	0	PLT	12:48208368_C_T	rs11168249	48208368	8.08e-60	transEthnic	Chen	1
156165	C12orf68	12	48575170	48579022	48425835	48432983	156119	.	0	PLT	12:48427329_T_C	rs1859440	48427329	5.07587e-19	EUR	Vuckovic	0
119486	MIR130A	11	57408121	57411419	57188288	57197725	119440	RP11-872D17.8;SLC43A3	0	PLT	11:57195237_A_G	rs17151908	57195237	4.11378e-10	EUR	Vuckovic	0
119486	MIR130A	11	57408121	57411419	57364931	57379057	119475	.	0	MPV	11:57371918_A_G	rs28362950	57371918	2.6e-37	transEthnic	Chen	1
119486	MIR130A	11	57408121	57411419	57364931	57379057	119475	.	0	PLT	11:57372526_A_G	rs28362951	57372526	1.17219e-21	EUR	Vuckovic	0	TAL1;ZBTB18
119486	MIR130A	11	57408121	57411419	57364931	57379057	119475	.	0	PLT	11:57376131_A_G	rs138770460	57376131	4.14e-23	transEthnic	Chen	0
69192	RP11-124N14.3;VIM	10	17274482	17278643	16855983	16859353	69073	.	0	PLT	10:16857133_C_G	rs812426	16857133	3.44e-14	transEthnic	Chen	1	NRF1;PURA
69192	RP11-124N14.3;VIM	10	17274482	17278643	16864063	16864743	69076	.	0	PLT	10:16864327_T_G	rs780634	16864327	1.91631e-10	EUR	Vuckovic	0	CDX1
492452	EPHB3	3	184275459	184280993	184071398	184085257	492406	CLCN2;POLR2H	0	PLT	3:184085058_T_C	rs4912485	184085058	3.1189e-92	EUR	Vuckovic	0
492452	EPHB3	3	184275459	184280993	184086724	184089190	492410	.	0	PLT	3:184087417_C_T	rs9849502	184087417	8.81e-15	AFR	Chen	0
492452	EPHB3	3	184275459	184280993	184086724	184089190	492410	.	0	PLT	3:184088987_A_G	rs28550009	184088987	4.89336e-101	EUR	Vuckovic	0	FOXJ3;IRF1;IRF2;IRF3;IRF7;IRF9
492452	EPHB3	3	184275459	184280993	184089813	184100052	492412	CHRD;THPO	0	PLT	3:184090242_C_T	rs78565404	184090242	4.24503e-179	EUR	Vuckovic	0	ZNF423
492452	EPHB3	3	184275459	184280993	184089813	184100052	492412	CHRD;THPO	0	PLT	3:184090266_C_T	rs6141	184090266	1.25213e-181	EUR	Vuckovic	0
492452	EPHB3	3	184275459	184280993	184089813	184100052	492412	CHRD;THPO	0	PLT	3:184090266_C_T	rs6141	184090266	6.59e-290	transEthnic	Chen	0
492452	EPHB3	3	184275459	184280993	184089813	184100052	492412	CHRD;THPO	0	PLT	3:184090266_C_T	rs6141	184090266	5.13e-59	EAS	Chen	0
492452	EPHB3	3	184275459	184280993	184089813	184100052	492412	CHRD;THPO	0	PLT	3:184091102_T_G	rs572476245	184091102	1.3973e-123	EUR	Vuckovic	0	ESRRA;ESRRB;NR5A1;NR6A1
492452	EPHB3	3	184275459	184280993	184089813	184100052	492412	CHRD;THPO	0	PLT	3:184091383_T_TGGAA	rs55827759	184091383	1.19953e-22	EUR	Vuckovic	0
492452	EPHB3	3	184275459	184280993	184089813	184100052	492412	CHRD;THPO	0	PLT	3:184093040_G_A	rs34623301	184093040	1.3596e-158	EUR	Vuckovic	0
492452	EPHB3	3	184275459	184280993	184089813	184100052	492412	CHRD;THPO	0	PLT	3:184099271_C_CT	rs149400260	184099271	7.39591e-23	EUR	Vuckovic	1
69190	VIM-AS1;VIM	10	17267901	17273494	16855983	16859353	69073	.	0	PLT	10:16857133_C_G	rs812426	16857133	3.44e-14	transEthnic	Chen	1	NRF1;PURA
69190	VIM-AS1;VIM	10	17267901	17273494	16864063	16864743	69076	.	0	PLT	10:16864327_T_G	rs780634	16864327	1.91631e-10	EUR	Vuckovic	0	CDX1
483659	TIPARP-AS1;TIPARP	3	156385298	156394032	156790502	156798865	483803	.	0	PLT	3:156791268_C_T	rs2321536	156791268	4.23135e-18	EUR	Vuckovic	0	IKZF1;KLF15
483659	TIPARP-AS1;TIPARP	3	156385298	156394032	156790502	156798865	483803	.	0	PLT	3:156798294_A_G	rs1482852	156798294	1.09e-23	transEthnic	Chen	0	ESR2;ESRRA;ESRRB;ESRRG;NR1D1;NR2F1;NR2F2;NR4A1;NR4A2;NR4A3;NR5A1;NR5A2;NR6A1;PPARA;RARA;RORA;RORC;TCF7L2
752193	PLGRKT	9	5426248	5442557	4756520	4772881	751976	.	0	PLT	9:4758972_A_G	rs113608931	4758972	0	transEthnic	Chen	0
752193	PLGRKT	9	5426248	5442557	4756520	4772881	751976	.	0	PLT	9:4763176_C_T	rs385893	4763176	1.62e-75	EAS	Chen	1
752193	PLGRKT	9	5426248	5442557	4756520	4772881	751976	.	0	PLT	9:4763368_C_A	rs409950	4763368	6.7798e-139	EUR	Vuckovic	1	ZBTB6
752193	PLGRKT	9	5426248	5442557	4756520	4772881	751976	.	0	PLT	9:4763491_G_A	rs12005199	4763491	0	EUR	Vuckovic	1	EGR4;MAZ;PURA;SP1;SP3;SP4;ZNF148;ZNF219
752193	PLGRKT	9	5426248	5442557	4756520	4772881	751976	.	0	PLT	9:4764332_G_C	rs77265585	4764332	0	EUR	Vuckovic	0
752193	PLGRKT	9	5426248	5442557	4756520	4772881	751976	.	0	PLT	9:4764332_C_G	rs77265585	4764332	2.81e-09	HIS	Chen	0
752193	PLGRKT	9	5426248	5442557	5078479	5080071	752074	.	0	PLT	9:5079248_T_C	rs149757596	5079248	8.65445e-35	EUR	Vuckovic	0
752193	PLGRKT	9	5426248	5442557	5080072	5083162	752075	.	0	PLT	9:5081828_G_C	rs150221602	5081828	8.53091e-32	EUR	Vuckovic	0	SMAD2;SMAD3;SMAD4
752193	PLGRKT	9	5426248	5442557	5122452	5127496	752094	.	0	PLT	9:5126343_G_A	rs41316003	5126343	1.01202e-43	EUR	Vuckovic	0	POU1F1;POU2F2
363818	IL1B	2	113592713	113594483	113489823	113501588	363786	.	0	MPV	2:113496453_G_A	rs76036957	113496453	1.38265e-69	EUR	Vuckovic	0	HMGA2;STAT6
363818	IL1B	2	113592713	113594483	113489823	113501588	363786	.	0	MPV	2:113496453_A_G	rs76036957	113496453	5.21e-77	transEthnic	Chen	0
363818	IL1B	2	113592713	113594483	113520128	113521472	363797	.	0	MPV	2:113520129_G_A	rs36093393	113520129	3.15391e-18	EUR	Vuckovic	0	PRDM1
477867	CEP70	3	138312712	138319219	138414293	138421463	477886	.	0	MPV	3:138420946_AT_A	rs10706809	138420946	7.9274e-12	EUR	Vuckovic	0
477867	CEP70	3	138312712	138319219	138547403	138573371	477918	PIK3CB	0	MPV	3:138567794_A_G	rs9873179	138567794	4.94e-16	transEthnic	Chen	0
490927	ZNF639	3	179037674	179041914	178721291	178728180	490827	.	0	PLT	3:178725446_T_C	rs56115013	178725446	8.35986e-31	EUR	Vuckovic	0
490927	ZNF639	3	179037674	179041914	178734855	178738725	490832	.	0	MPV	3:178738432_C_T	rs6790867	178738432	7.72e-19	transEthnic	Chen	1
490927	ZNF639	3	179037674	179041914	178747030	178755690	490835	.	0	PLT	3:178748268_A_G	rs6794165	178748268	2.22e-42	transEthnic	Chen	0
490927	ZNF639	3	179037674	179041914	178747030	178755690	490835	.	0	MPV	3:178751193_G_A	rs9835765	178751193	1.40145e-16	EUR	Vuckovic	1
139778	ETS1	11	128449766	128458801	128021666	128027023	139651	.	0	PLT	11:128025697_T_A	rs10893823	128025697	1.04587e-17	EUR	Vuckovic	0	PROP1;SOX18
139778	ETS1	11	128449766	128458801	128117549	128123224	139679	.	0	PLT	11:128118665_G_C	rs4936043	128118665	1.52557e-21	EUR	Vuckovic	0
543683	MND1	4	154260455	154267166	154459893	154462598	543745	.	0	PLT	4:154461313_C_CT	rs139596721	154461313	4.57778e-12	EUR	Vuckovic	0
543683	MND1	4	154260455	154267166	154557474	154558887	543775	.	0	PLT	4:154557616_C_T	rs34343821	154557616	3.19594e-09	EUR	Vuckovic	0	ZNF350
344501	ZFP36L2	2	43450920	43455070	43044365	43058023	344410	.	0	PLT	2:43057206_A_G	rs6544602	43057206	6.90665e-10	EUR	Vuckovic	0	PLAG1;PURA
483624	SSR3	3	156271748	156277429	156790502	156798865	483803	.	0	PLT	3:156791268_C_T	rs2321536	156791268	4.23135e-18	EUR	Vuckovic	0	IKZF1;KLF15
483624	SSR3	3	156271748	156277429	156790502	156798865	483803	.	0	PLT	3:156798294_A_G	rs1482852	156798294	1.09e-23	transEthnic	Chen	0	ESR2;ESRRA;ESRRB;ESRRG;NR1D1;NR2F1;NR2F2;NR4A1;NR4A2;NR4A3;NR5A1;NR5A2;NR6A1;PPARA;RARA;RORA;RORC;TCF7L2
429851	PEX26;XXbac-B476C20.11;XXbac-B476C20.9	22	18559635	18572892	18248264	18254611	429780	.	0	PLT	22:18252442_G_A	rs183393610	18252442	6.26491e-14	EUR	Vuckovic	1	REST
429851	PEX26;XXbac-B476C20.11;XXbac-B476C20.9	22	18559635	18572892	18248264	18254611	429780	.	0	PLT	22:18252442_A_G	rs183393610	18252442	3.95e-12	transEthnic	Chen	1
289019	HOXB9;HOXB-AS4	17	46701021	46706541	46410732	46422899	288939	.	0	PLT	17:46420996_A_G	rs72827839	46420996	6.33e-18	transEthnic	Chen	0
528025	RNU6-351P;RP11-556I14.1	4	105894737	105896239	106029414	106036702	528073	.	0	MPV	4:106034084_C_T	rs4699154	106034084	1.23e-35	transEthnic	Chen	1
528025	RNU6-351P;RP11-556I14.1	4	105894737	105896239	106029414	106036702	528073	.	0	PLT	4:106034084_C_T	rs4699154	106034084	1.01e-32	transEthnic	Chen	1
528025	RNU6-351P;RP11-556I14.1	4	105894737	105896239	106029414	106036702	528073	.	0	MPV	4:106035435_A_C	rs4699156	106035435	7.58929e-31	EUR	Vuckovic	0
528025	RNU6-351P;RP11-556I14.1	4	105894737	105896239	106029414	106036702	528073	.	0	PLT	4:106035435_A_C	rs4699156	106035435	4.29792e-29	EUR	Vuckovic	0
158337	ZBTB39	12	57399089	57400611	57090411	57112814	158251	.	0	MPV	12:57097055_G_A	rs56258039	57097055	3.44149e-09	EUR	Vuckovic	0
481487	AC117395.1;ANKUB1;PFN2;RP11-651P23.5	3	149684214	149694759	150125820	150129352	481647	TSC22D2	0	MPV	3:150128392_A_G	rs879634	150128392	4.85e-14	transEthnic	Chen	1
688041	AC002454.1;CDK6	7	92460612	92467461	92245877	92252143	687981	.	0	PLT	7:92247333_A_G	rs42043	92247333	2.24e-11	transEthnic	Chen	0
85578	RP11-77G23.2	10	76784440	76785161	76002382	76007624	85362	.	0	PLT	10:76007455_A_T	rs7895133	76007455	3.38194e-12	EUR	Vuckovic	0
204753	ABCC4	13	95951787	95955271	95895708	95897341	204741	.	0	PLT	13:95896321_C_T	rs6492772	95896321	7.64e-44	EAS	Chen	1
204753	ABCC4	13	95951787	95955271	95895708	95897341	204741	.	0	PLT	13:95896499_A_G	rs7324464	95896499	7.66413e-84	EUR	Vuckovic	1
204753	ABCC4	13	95951787	95955271	95895708	95897341	204741	.	0	PLT	13:95896499_A_G	rs7324464	95896499	1.33e-138	transEthnic	Chen	1
204753	ABCC4	13	95951787	95955271	95899574	95902206	204745	.	0	PLT	13:95899607_A_G	rs4148436	95899607	1.75701e-12	EUR	Vuckovic	1	GATA1;GATA2;PAX5
676321	ZPBP	7	50160150	50161011	50422709	50428901	676394	.	0	PLT	7:50427982_G_A	rs6592965	50427982	1.70721e-14	EUR	Vuckovic	1	PURA
676321	ZPBP	7	50160150	50161011	50422709	50428901	676394	.	0	PLT	7:50427982_A_G	rs6592965	50427982	5.09e-18	transEthnic	Chen	1
676377	IKZF1	7	50341186	50347256	50422709	50428901	676394	.	0	PLT	7:50427982_G_A	rs6592965	50427982	1.70721e-14	EUR	Vuckovic	1	PURA
676377	IKZF1	7	50341186	50347256	50422709	50428901	676394	.	0	PLT	7:50427982_A_G	rs6592965	50427982	5.09e-18	transEthnic	Chen	1
477869	FAIM	3	138324398	138329194	138592084	138604731	477920	.	0	PLT	3:138593620_G_A	rs9879628	138593620	4.1322e-12	EUR	Vuckovic	0	FOXO1;FOXO3;FOXO4;TP53;TP63
477869	FAIM	3	138324398	138329194	138592084	138604731	477920	.	0	PLT	3:138596592_A_G	rs68094276	138596592	2.79e-13	transEthnic	Chen	1
184670	FRY-AS1;FRY	13	32604928	32607989	32741887	32750773	184703	.	1	MPV	13:32750753_C_T	rs703219	32750753	5.0152e-15	EUR	Vuckovic	0
757377	MTAP;RP11-145E5.5	9	21801459	21803557	21986756	21987017	757433	.	0	PLT	9:21986847_T_A	rs3731211	21986847	1.28941e-77	EUR	Vuckovic	1
757377	MTAP;RP11-145E5.5	9	21801459	21803557	21987556	21991196	757435	.	0	PLT	9:21990457_C_T	rs7036656	21990457	3.41e-105	transEthnic	Chen	0	OVOL1
585081	LIX1	5	96476902	96485568	96117403	96121726	584959	CTD-2260A17.1	0	PLT	5:96121184_G_A	rs13185488	96121184	2.90971e-16	EUR	Vuckovic	0	TLX1
585081	LIX1	5	96476902	96485568	96129546	96134965	584962	.	0	PLT	5:96134283_C_T	rs2013671	96134283	2.15e-17	transEthnic	Chen	0
10285	TESK2	1	45955111	45957467	45807556	45814277	10248	.	0	MPV	1:45810865_G_A	rs17853159	45810865	5.61745e-32	EUR	Vuckovic	0
10285	TESK2	1	45955111	45957467	45807556	45814277	10248	.	0	MPV	1:45810865_A_G	rs17853159	45810865	4.16e-37	transEthnic	Chen	0
158334	GPR182;HBCBP;RP11-474N8.5	12	57387551	57392948	57017961	57020235	158233	.	0	MPV	12:57019443_T_C	rs7973618	57019443	0	EUR	Vuckovic	0
158334	GPR182;HBCBP;RP11-474N8.5	12	57387551	57392948	57017961	57020235	158233	.	0	PLT	12:57019443_T_C	rs7973618	57019443	6.74501e-55	EUR	Vuckovic	0
331315	BRSK1	19	55794659	55803086	55687349	55701033	331300	SYT5	0	PLT	19:55693244_C_T	rs2288419	55693244	4.86e-36	transEthnic	Chen	0
331315	BRSK1	19	55794659	55803086	55687349	55701033	331300	SYT5	0	PLT	19:55695724_A_G	rs8106704	55695724	1.31e-17	EAS	Chen	0	HOXA9
331315	BRSK1	19	55794659	55803086	55687349	55701033	331300	SYT5	0	PLT	19:55697712_G_A	rs147881000	55697712	1.34886e-18	EUR	Vuckovic	0
331315	BRSK1	19	55794659	55803086	55687349	55701033	331300	SYT5	0	PLT	19:55700372_G_A	rs78287392	55700372	3.38685e-13	EUR	Vuckovic	1	NFATC2;NFATC3;STAT3
135654	AP000908.1	11	113954239	113969656	113981482	113982441	135657	.	0	PLT	11:113982321_T_A	rs73000965	113982321	5.39946e-18	EUR	Vuckovic	1	CBFB;RUNX2;RUNX3;TAL1
135654	AP000908.1	11	113954239	113969656	113981482	113982441	135657	.	0	MPV	11:113982321_T_A	rs73000965	113982321	1.3174e-27	EUR	Vuckovic	1	CBFB;RUNX2;RUNX3;TAL1
135654	AP000908.1	11	113954239	113969656	114083750	114090377	135689	.	0	MPV	11:114088038_T_G	rs573195	114088038	2.70683e-18	EUR	Vuckovic	1
135654	AP000908.1	11	113954239	113969656	114096800	114105856	135692	.	0	PLT	11:114101353_T_TG	rs143055445	114101353	2.86194e-14	EUR	Vuckovic	0
289011	HOXB3;HOXB6	17	46681704	46682818	46410732	46422899	288939	.	0	PLT	17:46420996_A_G	rs72827839	46420996	6.33e-18	transEthnic	Chen	0
289004	HOXB3;HOXB4;MIR10A	17	46653916	46660463	46410732	46422899	288939	.	0	PLT	17:46420996_A_G	rs72827839	46420996	6.33e-18	transEthnic	Chen	0
289004	HOXB3;HOXB4;MIR10A	17	46653916	46660463	46537691	46548249	288975	.	0	PLT	17:46544203_C_CA	rs528568705	46544203	9.30577e-18	EUR	Vuckovic	0
120843	RP11-727F15.12;TMEM179B;TMEM223	11	62552270	62559742	64046688	64052672	121198	BAD;GPR137	0	PLT	11:64048912_C_T	rs477895	64048912	7.53e-23	transEthnic	Chen	0	MAFA
490869	PIK3CA;RP11-360P21.2	3	178863488	178867393	178734855	178738725	490832	.	0	MPV	3:178738432_C_T	rs6790867	178738432	7.72e-19	transEthnic	Chen	1
490869	PIK3CA;RP11-360P21.2	3	178863488	178867393	178747030	178755690	490835	.	0	PLT	3:178748268_A_G	rs6794165	178748268	2.22e-42	transEthnic	Chen	0
490869	PIK3CA;RP11-360P21.2	3	178863488	178867393	178747030	178755690	490835	.	0	MPV	3:178751193_G_A	rs9835765	178751193	1.40145e-16	EUR	Vuckovic	1
116600	PTPRJ	11	48001307	48004168	48074262	48082152	116614	.	0	MPV	11:48079704_C_T	rs12289583	48079704	3.36395e-12	EUR	Vuckovic	0	NHLH1;NR1I2;NR1I3;RORA;RORC;THRA;THRB
116600	PTPRJ	11	48001307	48004168	48074262	48082152	116614	.	0	MPV	11:48081252_C_G	rs1569171	48081252	2.38e-11	transEthnic	Chen	0
158115	RP11-603J24.6	12	56513471	56516470	57017961	57020235	158233	.	0	MPV	12:57019443_T_C	rs7973618	57019443	0	EUR	Vuckovic	0
158115	RP11-603J24.6	12	56513471	56516470	57017961	57020235	158233	.	0	PLT	12:57019443_T_C	rs7973618	57019443	6.74501e-55	EUR	Vuckovic	0
492451	EIF2B5-AS1	3	184268513	184275458	184071398	184085257	492406	CLCN2;POLR2H	0	PLT	3:184085058_T_C	rs4912485	184085058	3.1189e-92	EUR	Vuckovic	0
492451	EIF2B5-AS1	3	184268513	184275458	184086724	184089190	492410	.	0	PLT	3:184087417_C_T	rs9849502	184087417	8.81e-15	AFR	Chen	0
492451	EIF2B5-AS1	3	184268513	184275458	184086724	184089190	492410	.	0	PLT	3:184088987_A_G	rs28550009	184088987	4.89336e-101	EUR	Vuckovic	0	FOXJ3;IRF1;IRF2;IRF3;IRF7;IRF9
492451	EIF2B5-AS1	3	184268513	184275458	184089813	184100052	492412	CHRD;THPO	0	PLT	3:184090242_C_T	rs78565404	184090242	4.24503e-179	EUR	Vuckovic	0	ZNF423
492451	EIF2B5-AS1	3	184268513	184275458	184089813	184100052	492412	CHRD;THPO	0	PLT	3:184090266_C_T	rs6141	184090266	1.25213e-181	EUR	Vuckovic	0
492451	EIF2B5-AS1	3	184268513	184275458	184089813	184100052	492412	CHRD;THPO	0	PLT	3:184090266_C_T	rs6141	184090266	6.59e-290	transEthnic	Chen	0
492451	EIF2B5-AS1	3	184268513	184275458	184089813	184100052	492412	CHRD;THPO	0	PLT	3:184090266_C_T	rs6141	184090266	5.13e-59	EAS	Chen	0
492451	EIF2B5-AS1	3	184268513	184275458	184089813	184100052	492412	CHRD;THPO	0	PLT	3:184091102_T_G	rs572476245	184091102	1.3973e-123	EUR	Vuckovic	0	ESRRA;ESRRB;NR5A1;NR6A1
492451	EIF2B5-AS1	3	184268513	184275458	184089813	184100052	492412	CHRD;THPO	0	PLT	3:184091383_T_TGGAA	rs55827759	184091383	1.19953e-22	EUR	Vuckovic	0
492451	EIF2B5-AS1	3	184268513	184275458	184089813	184100052	492412	CHRD;THPO	0	PLT	3:184093040_G_A	rs34623301	184093040	1.3596e-158	EUR	Vuckovic	0
492451	EIF2B5-AS1	3	184268513	184275458	184089813	184100052	492412	CHRD;THPO	0	PLT	3:184099271_C_CT	rs149400260	184099271	7.39591e-23	EUR	Vuckovic	1
529881	RP11-380D23.1	4	111435499	111440690	110942110	110944641	529732	.	0	PLT	4:110942277_C_G	rs7699288	110942277	1.56e-63	transEthnic	Chen	0
529881	RP11-380D23.1	4	111435499	111440690	110954969	110958743	529737	.	0	PLT	4:110956332_A_G	rs79375912	110956332	1.5e-40	EAS	Chen	0
723098	LYN	8	56780974	56794019	56745208	56753428	723087	.	0	MPV	8:56749584_A_G	rs13259933	56749584	2.34e-40	transEthnic	Chen	0
85577	RP11-77G23.5	10	76781131	76784439	76002382	76007624	85362	.	0	PLT	10:76007455_A_T	rs7895133	76007455	3.38194e-12	EUR	Vuckovic	0
68552	CDNF;HSPA14	10	14878376	14887218	14595686	14599163	68465	.	0	PLT	10:14598740_C_G	rs10508477	14598740	3.52e-16	transEthnic	Chen	0
68552	CDNF;HSPA14	10	14878376	14887218	14602546	14604420	68468	.	0	PLT	10:14603429_T_G	rs11259186	14603429	1.66237e-13	EUR	Vuckovic	1
365957	PTPN4	2	120513542	120518269	121009419	121014548	366103	.	0	MPV	2:121013169_G_A	rs4849845	121013169	3.75068e-76	EUR	Vuckovic	0	POU4F2;POU4F2
365957	PTPN4	2	120513542	120518269	121009419	121014548	366103	.	0	PLT	2:121013169_G_A	rs4849845	121013169	2.78865e-53	EUR	Vuckovic	0	POU4F2;POU4F2
365957	PTPN4	2	120513542	120518269	121009419	121014548	366103	.	0	MPV	2:121013169_A_G	rs4849845	121013169	6.09e-80	transEthnic	Chen	0
365957	PTPN4	2	120513542	120518269	121009419	121014548	366103	.	0	PLT	2:121013169_A_G	rs4849845	121013169	1.73e-61	transEthnic	Chen	0
51332	GOLT1A	1	204176179	204183485	204259358	204266083	51350	.	1	PLT	1:204262031_CTGTTAG_C	rs796130745	204262031	4.07403e-17	EUR	Vuckovic	0
51332	GOLT1A	1	204176179	204183485	204299623	204303053	51364	.	1	PLT	1:204301822_C_T	rs17405885	204301822	3.48e-23	transEthnic	Chen	0
126766	EED	11	85952696	85957638	85757506	85777089	126719	.	0	PLT	11:85766350_C_CAAA	rs773095550	85766350	9.70288e-16	EUR	Vuckovic	0
126766	EED	11	85952696	85957638	85757506	85777089	126719	.	0	MPV	11:85766350_C_CAAA	rs773095550	85766350	1.83304e-10	EUR	Vuckovic	0
36886	ISG20L2;RRNAD1	1	156696068	156699449	156869032	156879400	36926	.	0	PLT	1:156869714_G_A	rs12041331	156869714	4.18651e-20	EUR	Vuckovic	1	FLI1;GABPA;GABPB1+GABPB2;FLI1;GABPA;GABPB1+GABPB2
36886	ISG20L2;RRNAD1	1	156696068	156699449	156869032	156879400	36926	.	0	MPV	1:156869714_G_A	rs12041331	156869714	8.02255e-109	EUR	Vuckovic	1	FLI1;GABPA;GABPB1+GABPB2;FLI1;GABPA;GABPB1+GABPB2
36886	ISG20L2;RRNAD1	1	156696068	156699449	156869032	156879400	36926	.	0	MPV	1:156869714_A_G	rs12041331	156869714	1.08e-145	transEthnic	Chen	1
36886	ISG20L2;RRNAD1	1	156696068	156699449	156869032	156879400	36926	.	0	MPV	1:156869714_A_G	rs12041331	156869714	2.82e-15	AFR	Chen	1
36886	ISG20L2;RRNAD1	1	156696068	156699449	156869032	156879400	36926	.	0	PLT	1:156869714_A_G	rs12041331	156869714	2.77e-49	transEthnic	Chen	1
36886	ISG20L2;RRNAD1	1	156696068	156699449	156869032	156879400	36926	.	0	PLT	1:156869714_A_G	rs12041331	156869714	4.8e-21	EAS	Chen	1
36886	ISG20L2;RRNAD1	1	156696068	156699449	156869032	156879400	36926	.	0	MPV	1:156877520_A_G	rs149254521	156877520	1.51479e-19	EUR	Vuckovic	0	EGR4;GLI1;GLI2;GLI3;SP4;ZIC1;ZIC2;ZIC3
36886	ISG20L2;RRNAD1	1	156696068	156699449	156869032	156879400	36926	.	0	PLT	1:156878473_C_T	rs77795865	156878473	7.53526e-13	EUR	Vuckovic	1
36886	ISG20L2;RRNAD1	1	156696068	156699449	156869032	156879400	36926	.	0	MPV	1:156878473_C_T	rs77795865	156878473	3.51872e-26	EUR	Vuckovic	1
36886	ISG20L2;RRNAD1	1	156696068	156699449	156879401	156881918	36927	.	0	MPV	1:156881054_TCTCC_T	rs146377491	156881054	9.87869e-65	EUR	Vuckovic	0
4216	NBL1	1	19965667	19968102	19690132	19698612	4154	.	0	PLT	1:19692697_T_C	rs214310	19692697	2.16772e-11	EUR	Vuckovic	0	ZNF143;ZNF423
4216	NBL1	1	19965667	19968102	19745874	19749748	4172	.	0	PLT	1:19749550_C_G	rs71512947	19749550	5.03e-14	transEthnic	Chen	0
174933	CORO1C	12	109122677	109126504	109171397	109180134	174942	SNORA40	0	PLT	12:109180115_G_T	rs78866567	109180115	1.47774e-11	EUR	Vuckovic	0
266035	FUS;RP11-388M20.6	16	31191436	31198086	31403064	31404739	266093	ITGAD	0	PLT	16:31404571_T_C	rs8050500	31404571	1.10285e-16	EUR	Vuckovic	0	EGR4;ELF1;ELF2;ETS1;ETS2;FLI1;PLAG1;SP1;ZBTB7B
266035	FUS;RP11-388M20.6	16	31191436	31198086	31403064	31404739	266093	ITGAD	0	PLT	16:31404571_C_T	rs8050500	31404571	2.49e-20	transEthnic	Chen	0
676327	AC020743.2	7	50175558	50188164	50422709	50428901	676394	.	0	PLT	7:50427982_G_A	rs6592965	50427982	1.70721e-14	EUR	Vuckovic	1	PURA
676327	AC020743.2	7	50175558	50188164	50422709	50428901	676394	.	0	PLT	7:50427982_A_G	rs6592965	50427982	5.09e-18	transEthnic	Chen	1
779343	RP11-168K11.2	9	116351187	116355088	116166310	116170073	779288	.	0	PLT	9:116169303_A_C	rs35533905	116169303	5.47e-10	transEthnic	Chen	1
3666	PADI2	1	17441219	17449501	17728739	17733875	3722	RP1-20B21.4	0	MPV	1:17730430_CA_C	rs35524229	17730430	1.16786e-10	EUR	Vuckovic	0
669325	CBX3;HNRNPA2B1	7	26238186	26246475	27203006	27207966	669619	.	0	PLT	7:27204732_C_A	rs35355140	27204732	1.68263e-10	EUR	Vuckovic	1	CTCF
669325	CBX3;HNRNPA2B1	7	26238186	26246475	27203006	27207966	669619	.	0	PLT	7:27204732_A_C	rs35355140	27204732	7.47e-13	transEthnic	Chen	1
497885	KIAA0232	4	6773429	6783732	6886831	6892894	497913	.	0	MPV	4:6891435_G_A	rs11734099	6891435	0	EUR	Vuckovic	1	ZFX
497885	KIAA0232	4	6773429	6783732	6886831	6892894	497913	.	0	MPV	4:6891435_A_G	rs11734099	6891435	0	transEthnic	Chen	1
497885	KIAA0232	4	6773429	6783732	6886831	6892894	497913	.	0	PLT	4:6891455_T_G	rs11731274	6891455	4.41088e-72	EUR	Vuckovic	1	HIVEP2;TFAP2D
497885	KIAA0232	4	6773429	6783732	6886831	6892894	497913	.	0	PLT	4:6891455_G_T	rs11731274	6891455	4.17e-105	transEthnic	Chen	1
497885	KIAA0232	4	6773429	6783732	6908960	6911058	497917	TBC1D14	0	MPV	4:6910335_C_G	rs62291089	6910335	1.85158e-32	EUR	Vuckovic	1	IKZF1;SP2;ZBTB33
497885	KIAA0232	4	6773429	6783732	7038812	7040102	497950	.	0	PLT	4:7039123_C_T	rs10937778	7039123	8.63e-17	EAS	Chen	0
338954	ATAD2B;UBXN2A	2	24148001	24150488	24090740	24091566	338939	.	1	MPV	2:24091099_C_T	rs150221884	24091099	7.26128e-21	EUR	Vuckovic	0
338954	ATAD2B;UBXN2A	2	24148001	24150488	24129627	24145227	338951	.	1	PLT	2:24144101_C_A	rs201165754	24144101	2.2927e-15	EUR	Vuckovic	0
338954	ATAD2B;UBXN2A	2	24148001	24150488	24221841	24226075	338970	.	1	PLT	2:24225667_A_G	rs72781667	24225667	7.38e-18	transEthnic	Chen	0	HOXB1
289007	HOXB5;HOXB6;HOXB-AS3	17	46670497	46676324	46410732	46422899	288939	.	0	PLT	17:46420996_A_G	rs72827839	46420996	6.33e-18	transEthnic	Chen	0
266040	C16orf98;PYCARD	16	31209754	31215261	31403064	31404739	266093	ITGAD	0	PLT	16:31404571_T_C	rs8050500	31404571	1.10285e-16	EUR	Vuckovic	0	EGR4;ELF1;ELF2;ETS1;ETS2;FLI1;PLAG1;SP1;ZBTB7B
266040	C16orf98;PYCARD	16	31209754	31215261	31403064	31404739	266093	ITGAD	0	PLT	16:31404571_C_T	rs8050500	31404571	2.49e-20	transEthnic	Chen	0
619766	LY6G6F;MEGT1	6	31672196	31677679	31682145	31699652	619771	C6orf25;DDAH2;LY6G6C;LY6G6D	0	MPV	6:31692386_C_G	rs11575845	31692386	6.32042e-95	EUR	Vuckovic	1
36465	UBE2Q1-AS1;UBE2Q1	1	154521938	154528817	154423160	154426785	36447	.	1	PLT	1:154425456_G_A	rs12126142	154425456	9.96438e-12	EUR	Vuckovic	0	MAZ;RARG;ZNF219;MAZ;RARG;ZNF219
36465	UBE2Q1-AS1;UBE2Q1	1	154521938	154528817	154423160	154426785	36447	.	1	MPV	1:154425456_G_A	rs12126142	154425456	9.68382e-15	EUR	Vuckovic	0	MAZ;RARG;ZNF219;MAZ;RARG;ZNF219
260576	TMEM114	16	8621800	8623057	9026276	9039807	260661	.	0	PLT	16:9037904_G_A	rs8049394	9037904	4.98457e-20	EUR	Vuckovic	0	IRF3;IRF7
676389	#N/A	7	50411807	50412756	50341186	50347256	676377	IKZF1	0	MPV	7:50344077_T_A	rs11765436	50344077	2.31877e-12	EUR	Vuckovic	1
229121	STON2	14	81901484	81902953	81853100	81858525	229093	.	0	PLT	14:81855344_C_T	rs4275784	81855344	4.07e-25	transEthnic	Chen	0
229121	STON2	14	81901484	81902953	81853100	81858525	229093	.	0	PLT	14:81856865_G_A	rs61986598	81856865	1.60963e-18	EUR	Vuckovic	0	NFIA+NFIB+NFIC+NFIX
619798	EHMT2-AS1;EHMT2	6	31851517	31855313	31682145	31699652	619771	C6orf25;DDAH2;LY6G6C;LY6G6D	0	MPV	6:31692386_C_G	rs11575845	31692386	6.32042e-95	EUR	Vuckovic	1
254186	RNU6-1280P	15	86189905	86197622	86125559	86128598	254164	.	0	PLT	15:86125728_G_T	rs8029034	86125728	3.31e-14	transEthnic	Chen	1
254186	RNU6-1280P	15	86189905	86197622	86135539	86144746	254171	.	0	PLT	15:86144181_A_T	rs17633959	86144181	2.56773e-11	EUR	Vuckovic	0
126722	PICALM	11	85778970	85786092	85757506	85777089	126719	.	0	PLT	11:85766350_C_CAAA	rs773095550	85766350	9.70288e-16	EUR	Vuckovic	0
126722	PICALM	11	85778970	85786092	85757506	85777089	126719	.	0	MPV	11:85766350_C_CAAA	rs773095550	85766350	1.83304e-10	EUR	Vuckovic	0
23963	LRRC8C;RP11-302M6.4;RP5-1007M22.2	1	90096958	90103624	90229311	90232363	24003	.	0	MPV	1:90229395_T_A	rs496954	90229395	4.24317e-23	EUR	Vuckovic	0
23963	LRRC8C;RP11-302M6.4;RP5-1007M22.2	1	90096958	90103624	90238305	90250164	24006	.	0	MPV	1:90244009_A_G	rs3114670	90244009	1.71e-21	transEthnic	Chen	0
93950	MIR609	10	105978324	105979511	105632158	105642026	93845	.	0	PLT	10:105639421_A_G	rs911547	105639421	3.9e-15	transEthnic	Chen	0
526283	MTTP;TRMT10A	4	100479583	100488064	100873672	100880745	526423	.	0	PLT	4:100875740_A_G	rs11097683	100875740	4.90162e-10	EUR	Vuckovic	0	ZNF143
71549	ARHGAP21	10	25005288	25014938	25192458	25202496	71587	.	1	PLT	10:25198687_C_T	rs11014291	25198687	9.64e-26	transEthnic	Chen	0
71549	ARHGAP21	10	25005288	25014938	25192458	25202496	71587	.	1	PLT	10:25200805_AAAAC_A	rs140884840	25200805	1.11517e-25	EUR	Vuckovic	0
578531	CTD-2384B11.2;F2R	5	76010304	76013194	75905556	75911255	578496	.	1	MPV	5:75906851_T_C	rs7722711	75906851	1.7132e-58	EUR	Vuckovic	0	HLTF;MYF6;MYOG;TCF12;TFAP4
578531	CTD-2384B11.2;F2R	5	76010304	76013194	75905556	75911255	578496	.	1	MPV	5:75907065_A_G	rs3797390	75907065	2.07953e-30	EUR	Vuckovic	0
578531	CTD-2384B11.2;F2R	5	76010304	76013194	75959971	75964004	578514	.	1	MPV	5:75960968_G_C	rs34968964	75960968	1.6937e-137	EUR	Vuckovic	0
578531	CTD-2384B11.2;F2R	5	76010304	76013194	75959971	75964004	578514	.	1	PLT	5:75960968_G_C	rs34968964	75960968	3.39091e-32	EUR	Vuckovic	0
578531	CTD-2384B11.2;F2R	5	76010304	76013194	75964005	75964635	578515	.	1	MPV	5:75964507_C_T	rs34950321	75964507	3.54229e-145	EUR	Vuckovic	0
578531	CTD-2384B11.2;F2R	5	76010304	76013194	75964005	75964635	578515	.	1	PLT	5:75964507_C_T	rs34950321	75964507	1.31284e-29	EUR	Vuckovic	0
175008	UNG	12	109533222	109536923	109262570	109275020	174967	.	0	MPV	12:109267209_G_A	rs4246268	109267209	6.0322e-30	EUR	Vuckovic	0
68564	RP11-398C13.6;SUV39H2	10	14919650	14922423	14595686	14599163	68465	.	0	PLT	10:14598740_C_G	rs10508477	14598740	3.52e-16	transEthnic	Chen	0
68564	RP11-398C13.6;SUV39H2	10	14919650	14922423	14602546	14604420	68468	.	0	PLT	10:14603429_T_G	rs11259186	14603429	1.66237e-13	EUR	Vuckovic	1
277673	COTL1	16	84650206	84656750	84581257	84593667	277657	.	0	MPV	16:84581684_A_G	rs247833	84581684	5.12e-12	transEthnic	Chen	0
277673	COTL1	16	84650206	84656750	84581257	84593667	277657	.	0	MPV	16:84581822_G_GAGGGGA	rs71392781	84581822	6.77853e-12	EUR	Vuckovic	0
4191	CAPZB	1	19810353	19813225	19745874	19749748	4172	.	0	PLT	1:19749550_C_G	rs71512947	19749550	5.03e-14	transEthnic	Chen	0
157630	GPR84	12	54757256	54764824	54630207	54631249	157596	.	0	PLT	12:54630517_C_T	rs4759348	54630517	4.80628e-39	EUR	Vuckovic	0
157630	GPR84	12	54757256	54764824	54685111	54685920	157611	.	0	MPV	12:54685880_C_T	rs35979828	54685880	5.45582e-140	EUR	Vuckovic	0
157630	GPR84	12	54757256	54764824	54687302	54689884	157613	.	0	MPV	12:54687489_C_T	rs7304860	54687489	0	transEthnic	Chen	0
429838	MICAL3	22	18504558	18508621	18248264	18254611	429780	.	0	PLT	22:18252442_G_A	rs183393610	18252442	6.26491e-14	EUR	Vuckovic	1	REST
429838	MICAL3	22	18504558	18508621	18248264	18254611	429780	.	0	PLT	22:18252442_A_G	rs183393610	18252442	3.95e-12	transEthnic	Chen	1
30754	ATP5F1;WDR77	1	111990420	111993325	111731374	111741474	30650	.	0	MPV	1:111732711_G_A	rs2209457	111732711	4.85667e-45	EUR	Vuckovic	0	CTCF;KLF15;NFIA+NFIB+NFIC+NFIX
30754	ATP5F1;WDR77	1	111990420	111993325	111731374	111741474	30650	.	0	MPV	1:111733724_C_G	rs10857859	111733724	7.34e-49	transEthnic	Chen	0
30754	ATP5F1;WDR77	1	111990420	111993325	111731374	111741474	30650	.	0	MPV	1:111733884_G_A	rs72691294	111733884	6.32112e-38	EUR	Vuckovic	0	CDC5L;HLTF
30754	ATP5F1;WDR77	1	111990420	111993325	111731374	111741474	30650	.	0	PLT	1:111736637_T_C	rs657605	111736637	9.20844e-14	EUR	Vuckovic	0	IRF3;STAT4
30754	ATP5F1;WDR77	1	111990420	111993325	111731374	111741474	30650	.	0	PLT	1:111737916_C_T	rs630505	111737916	1.89e-19	transEthnic	Chen	0
772928	AUH	9	94122554	94124910	93914095	93920788	772856	.	1	PLT	9:93915270_C_T	rs943501	93915270	4.60984e-11	EUR	Vuckovic	0
190401	DLEU1;DLEU2	13	50653452	50659185	51383197	51387358	190618	.	0	PLT	13:51384010_C_T	rs7990306	51384010	2.9e-11	transEthnic	Chen	0
124137	INTS4	11	77702052	77707865	77534976	77571209	124111	AAMDC;RP11-91P24.5	0	MPV	11:77538949_G_A	rs202057889	77538949	1.78313e-15	EUR	Vuckovic	0
352440	AC097495.2	2	69050828	69060264	68961196	68967008	352409	.	0	PLT	2:68962137_G_A	rs10048745	68962137	5.64912e-19	EUR	Vuckovic	0	HOXA1;HOXB1;MEIS2;MYOD1
352440	AC097495.2	2	69050828	69060264	68961196	68967008	352409	.	0	PLT	2:68962137_A_G	rs10048745	68962137	3.1e-28	transEthnic	Chen	0
174909	RNU7-169P	12	109061924	109063629	109126505	109134130	174934	.	0	MPV	12:109128662_C_T	rs7975687	109128662	4.08e-33	transEthnic	Chen	0
174909	RNU7-169P	12	109061924	109063629	109171397	109180134	174942	SNORA40	0	PLT	12:109180115_G_T	rs78866567	109180115	1.47774e-11	EUR	Vuckovic	0
174909	RNU7-169P	12	109061924	109063629	109262570	109275020	174967	.	0	MPV	12:109267209_G_A	rs4246268	109267209	6.0322e-30	EUR	Vuckovic	0
522203	AFF1;C4orf36	4	87852276	87859763	87992401	87999754	522240	.	0	MPV	4:87996745_A_G	rs17605615	87996745	3.09e-23	transEthnic	Chen	0
143494	GAPDH;RP5-940J5.3	12	6641136	6645372	6439184	6443461	143456	.	0	PLT	12:6442346_A_G	rs1800692	6442346	6.89912e-20	EUR	Vuckovic	0	NFAT5
189312	LRCH1	13	47126150	47129696	47237466	47240411	189348	.	0	PLT	13:47238717_A_C	rs9590974	47238717	1.14e-22	transEthnic	Chen	0
189312	LRCH1	13	47126150	47129696	47237466	47240411	189348	.	0	MPV	13:47239853_A_G	rs8001925	47239853	6.79e-48	transEthnic	Chen	1
189312	LRCH1	13	47126150	47129696	47240412	47245749	189349	.	0	PLT	13:47242857_CGGTGGCGG_C	rs143636430	47242857	5.96131e-15	EUR	Vuckovic	1
189312	LRCH1	13	47126150	47129696	47240412	47245749	189349	.	0	MPV	13:47242912_T_G	rs4941565	47242912	3.36761e-44	EUR	Vuckovic	1
351201	SERTAD2	2	64974412	64981589	64905590	64907732	351177	.	0	PLT	2:64906295_A_G	rs6546096	64906295	2.87e-11	transEthnic	Chen	0
625480	TRAM2-AS1;TRAM2	6	52440662	52444529	52266153	52269783	625416	.	1	PLT	6:52267181_T_C	rs12662189	52267181	6.63718e-12	EUR	Vuckovic	0
625480	TRAM2-AS1;TRAM2	6	52440662	52444529	52278343	52280077	625421	.	1	MPV	6:52279561_AT_A	rs141174645	52279561	3.38879e-21	EUR	Vuckovic	0
625480	TRAM2-AS1;TRAM2	6	52440662	52444529	52280078	52286637	625422	EFHC1	1	MPV	6:52285957_C_T	rs9382107	52285957	2.12e-22	transEthnic	Chen	0
157542	HOXC6;HOXC9;HOXC-AS1;HOXC-AS2	12	54386487	54402006	54630207	54631249	157596	.	0	PLT	12:54630517_C_T	rs4759348	54630517	4.80628e-39	EUR	Vuckovic	0
363819	AC079753.1	2	113594484	113606655	113520128	113521472	363797	.	0	MPV	2:113520129_G_A	rs36093393	113520129	3.15391e-18	EUR	Vuckovic	0	PRDM1
157402	AMHR2	12	53815443	53820530	53756153	53767839	157391	.	0	MPV	12:53762887_C_T	rs7962345	53762887	2.96147e-07	EUR	Vuckovic	0
135650	ZBTB16	11	113929460	113932061	113981482	113982441	135657	.	1	PLT	11:113982321_T_A	rs73000965	113982321	5.39946e-18	EUR	Vuckovic	1	CBFB;RUNX2;RUNX3;TAL1
135650	ZBTB16	11	113929460	113932061	113981482	113982441	135657	.	1	MPV	11:113982321_T_A	rs73000965	113982321	1.3174e-27	EUR	Vuckovic	1	CBFB;RUNX2;RUNX3;TAL1
135650	ZBTB16	11	113929460	113932061	114083750	114090377	135689	.	1	MPV	11:114088038_T_G	rs573195	114088038	2.70683e-18	EUR	Vuckovic	1
135650	ZBTB16	11	113929460	113932061	114096800	114105856	135692	.	1	PLT	11:114101353_T_TG	rs143055445	114101353	2.86194e-14	EUR	Vuckovic	0
174885	ISCU	12	108956294	108957640	109171397	109180134	174942	SNORA40	0	PLT	12:109180115_G_T	rs78866567	109180115	1.47774e-11	EUR	Vuckovic	0
622696	RP1-261G23.7;VEGFA	6	43731585	43743257	43745038	43754586	622699	.	0	PLT	6:43751075_A_G	rs3025033	43751075	1.2218e-10	EUR	Vuckovic	0
622696	RP1-261G23.7;VEGFA	6	43731585	43743257	44061527	44067665	622762	.	0	MPV	6:44065062_C_T	rs7742030	44065062	1.55739e-11	EUR	Vuckovic	0
143500	CHD4;NOP2	12	6666582	6685049	6439184	6443461	143456	.	0	PLT	12:6442346_A_G	rs1800692	6442346	6.89912e-20	EUR	Vuckovic	0	NFAT5
669365	AC004540.4	7	26414940	26426318	27203006	27207966	669619	.	0	PLT	7:27204732_C_A	rs35355140	27204732	1.68263e-10	EUR	Vuckovic	1	CTCF
669365	AC004540.4	7	26414940	26426318	27203006	27207966	669619	.	0	PLT	7:27204732_A_C	rs35355140	27204732	7.47e-13	transEthnic	Chen	1
408664	MGME1;SNX5	20	17946510	17951709	17619491	17631697	408594	.	0	PLT	20:17630045_C_T	rs3790315	17630045	3.80426e-10	EUR	Vuckovic	1
408664	MGME1;SNX5	20	17946510	17951709	17619491	17631697	408594	.	0	PLT	20:17630045_C_T	rs3790315	17630045	2.15e-11	transEthnic	Chen	1
619744	ATP6V1G2-DDX39B;ATP6V1G2;NFKBIL1	6	31511143	31522203	31682145	31699652	619771	C6orf25;DDAH2;LY6G6C;LY6G6D	0	MPV	6:31692386_C_G	rs11575845	31692386	6.32042e-95	EUR	Vuckovic	1
204754	#N/A	13	95955272	95959826	95895708	95897341	204741	.	1	PLT	13:95896321_C_T	rs6492772	95896321	7.64e-44	EAS	Chen	1
204754	#N/A	13	95955272	95959826	95895708	95897341	204741	.	1	PLT	13:95896499_A_G	rs7324464	95896499	7.66413e-84	EUR	Vuckovic	1
204754	#N/A	13	95955272	95959826	95895708	95897341	204741	.	1	PLT	13:95896499_A_G	rs7324464	95896499	1.33e-138	transEthnic	Chen	1
204754	#N/A	13	95955272	95959826	95899574	95902206	204745	.	1	PLT	13:95899607_A_G	rs4148436	95899607	1.75701e-12	EUR	Vuckovic	1	GATA1;GATA2;PAX5
170332	RP11-887P2.5	12	94131026	94135296	93902235	93904209	170258	.	1	PLT	12:93903228_C_T	rs12425835	93903228	5.10209e-22	EUR	Vuckovic	0	FOXJ3;IRF4
170332	RP11-887P2.5	12	94131026	94135296	93918659	93925096	170268	.	1	PLT	12:93921556_C_T	rs61333282	93921556	5.94e-29	transEthnic	Chen	0	PAX5;SREBF1
156888	LETMD1	12	51438621	51442824	51648770	51655227	156931	.	0	PLT	12:51654674_A_G	rs143975070	51654674	1.16e-10	EAS	Chen	0
156888	LETMD1	12	51438621	51442824	51671329	51675917	156937	.	0	PLT	12:51672017_T_A	rs115589277	51672017	9.06749e-25	EUR	Vuckovic	0
156888	LETMD1	12	51438621	51442824	51680335	51681913	156941	.	0	MPV	12:51681846_C_T	rs4611251	51681846	3.17e-104	transEthnic	Chen	0	HNF1B;POU1F1;TBP
184763	BRCA2;ZAR1L	13	32889224	32896768	32494383	32506745	184639	.	1	MPV	13:32495093_TA_T	rs35269676	32495093	1.64784e-17	EUR	Vuckovic	0
620931	COX6A1P2	6	36998125	37018814	37173774	37178381	620976	.	0	PLT	6:37174745_A_G	rs1680005	37174745	3.24544e-17	EUR	Vuckovic	0
683974	GNAI1	7	79761339	79763416	80281689	80285407	684145	.	1	PLT	7:80283457_A_C	rs3211851	80283457	2.22072e-21	EUR	Vuckovic	0
683974	GNAI1	7	79761339	79763416	80285575	80288630	684147	.	1	PLT	7:80286003_C_T	rs75326924	80286003	1.08e-29	EAS	Chen	0
136573	PAFAH1B2;RP11-109L13.5	11	117014364	117016742	116622364	116626606	136476	.	0	PLT	11:116623213_TA_T	rs66505542	116623213	1.25554e-32	EUR	Vuckovic	0
136573	PAFAH1B2;RP11-109L13.5	11	117014364	117016742	116647667	116651043	136485	.	0	MPV	11:116648917_G_C	rs964184	116648917	7.23273e-27	EUR	Vuckovic	0	PTF1A
136573	PAFAH1B2;RP11-109L13.5	11	117014364	117016742	116647667	116651043	136485	.	0	PLT	11:116648917_C_G	rs964184	116648917	1.25e-45	transEthnic	Chen	0
136573	PAFAH1B2;RP11-109L13.5	11	117014364	117016742	116657530	116663529	136490	APOA5;ZNF259	0	PLT	11:116662579_C_T	rs651821	116662579	3.03e-10	EAS	Chen	0
136573	PAFAH1B2;RP11-109L13.5	11	117014364	117016742	116737743	116757173	136506	.	0	PLT	11:116742626_C_T	rs79849088	116742626	8.6449e-23	EUR	Vuckovic	0	ARID3A;FOXI1;FOXM1;HOXA13;HOXD4;LHX2;LHX3;NFYC;NOBOX
357345	MAT2A	2	85765298	85769112	85648228	85660074	357314	.	0	PLT	2:85655402_T_A	rs6547617	85655402	1.08338e-17	EUR	Vuckovic	0
357345	MAT2A	2	85765298	85769112	85648228	85660074	357314	.	0	MPV	2:85655402_T_A	rs6547617	85655402	1.3508e-22	EUR	Vuckovic	0
357345	MAT2A	2	85765298	85769112	85648228	85660074	357314	.	0	MPV	2:85655402_A_T	rs6547617	85655402	8.59e-23	transEthnic	Chen	0
357345	MAT2A	2	85765298	85769112	85648228	85660074	357314	.	0	PLT	2:85658862_A_G	rs56228924	85658862	2.92e-22	transEthnic	Chen	0
24069	GEMIN8P4;ZNF326	1	90454162	90461969	90229311	90232363	24003	.	0	MPV	1:90229395_T_A	rs496954	90229395	4.24317e-23	EUR	Vuckovic	0
24069	GEMIN8P4;ZNF326	1	90454162	90461969	90238305	90250164	24006	.	0	MPV	1:90244009_A_G	rs3114670	90244009	1.71e-21	transEthnic	Chen	0
24069	GEMIN8P4;ZNF326	1	90454162	90461969	90307657	90313287	24024	.	0	MPV	1:90309079_G_A	rs150448650	90309079	2.99945e-11	EUR	Vuckovic	1
414318	C20orf62	20	43091375	43094311	42846802	42849330	414282	.	1	PLT	20:42848221_A_G	rs13043176	42848221	6.55642e-13	EUR	Vuckovic	0
752041	JAK2	9	4977624	4986440	4756520	4772881	751976	.	0	PLT	9:4758972_A_G	rs113608931	4758972	0	transEthnic	Chen	0
752041	JAK2	9	4977624	4986440	4756520	4772881	751976	.	0	PLT	9:4763176_C_T	rs385893	4763176	1.62e-75	EAS	Chen	1
752041	JAK2	9	4977624	4986440	4756520	4772881	751976	.	0	PLT	9:4763368_C_A	rs409950	4763368	6.7798e-139	EUR	Vuckovic	1	ZBTB6
752041	JAK2	9	4977624	4986440	4756520	4772881	751976	.	0	PLT	9:4763491_G_A	rs12005199	4763491	0	EUR	Vuckovic	1	EGR4;MAZ;PURA;SP1;SP3;SP4;ZNF148;ZNF219
752041	JAK2	9	4977624	4986440	4756520	4772881	751976	.	0	PLT	9:4764332_G_C	rs77265585	4764332	0	EUR	Vuckovic	0
752041	JAK2	9	4977624	4986440	4756520	4772881	751976	.	0	PLT	9:4764332_C_G	rs77265585	4764332	2.81e-09	HIS	Chen	0
752041	JAK2	9	4977624	4986440	4802386	4812167	751982	.	0	PLT	9:4807380_T_C	rs7048196	4807380	1.3577e-11	EUR	Vuckovic	0
752041	JAK2	9	4977624	4986440	4829928	4834861	751994	.	0	PLT	9:4833375_C_G	rs190434396	4833375	1.01402e-36	EUR	Vuckovic	1
752041	JAK2	9	4977624	4986440	4852643	4856150	752002	.	0	PLT	9:4855912_C_T	rs508227	4855912	3.78456e-244	EUR	Vuckovic	1
752041	JAK2	9	4977624	4986440	4856151	4857084	752003	.	0	PLT	9:4856877_A_G	rs10758658	4856877	4.05e-10	SAS	Chen	0
434047	IFT27	22	37171394	37172435	37454492	37467567	434116	.	1	PLT	22:37462936_A_G	rs855791	37462936	7.02539e-38	EUR	Vuckovic	0	PAX5;ZFX
434047	IFT27	22	37171394	37172435	37454492	37467567	434116	.	1	PLT	22:37462936_A_G	rs855791	37462936	6.11e-53	transEthnic	Chen	0	PAX5;ZFX
103119	RRM1	11	4115324	4123273	3879209	3886761	103058	.	0	MPV	11:3885511_T_G	rs4414209	3885511	6.03465e-36	EUR	Vuckovic	0	POU6F1;SOX18
58705	ABCB10	1	229692817	229697283	230286002	230291804	58867	.	1	MPV	1:230291441_C_A	rs4846910	230291441	8.89036e-13	EUR	Vuckovic	0	PLAG1;RUNX3
58705	ABCB10	1	229692817	229697283	230291805	230297852	58868	.	1	MPV	1:230293530_C_T	rs4631704	230293530	1.36e-11	transEthnic	Chen	1
58705	ABCB10	1	229692817	229697283	230291805	230297852	58868	.	1	PLT	1:230295789_A_T	rs10127775	230295789	1.07576e-37	EUR	Vuckovic	0	NR2F2
58705	ABCB10	1	229692817	229697283	230291805	230297852	58868	.	1	PLT	1:230296153_C_T	rs10864726	230296153	8.84e-42	transEthnic	Chen	0	SMAD1
134947	SIK2	11	111467855	111478001	111700161	111703360	135029	.	0	MPV	11:111703191_G_T	rs11214013	111703191	3.45e-10	transEthnic	Chen	0
448866	CX3CR1	3	39322053	39324151	39187520	39196487	448834	CSRNP1	0	PLT	3:39187858_G_A	rs13084317	39187858	2.48825e-14	EUR	Vuckovic	1
448866	CX3CR1	3	39322053	39324151	39187520	39196487	448834	CSRNP1	0	PLT	3:39187858_A_G	rs13084317	39187858	6.6e-16	transEthnic	Chen	1
174898	RP11-689B22.2;SELPLG	12	109022067	109027847	109126505	109134130	174934	.	0	MPV	12:109128662_C_T	rs7975687	109128662	4.08e-33	transEthnic	Chen	0
174898	RP11-689B22.2;SELPLG	12	109022067	109027847	109171397	109180134	174942	SNORA40	0	PLT	12:109180115_G_T	rs78866567	109180115	1.47774e-11	EUR	Vuckovic	0
752198	CD274	9	5450404	5453647	5078479	5080071	752074	.	1	PLT	9:5079248_T_C	rs149757596	5079248	8.65445e-35	EUR	Vuckovic	0
85598	DUSP13;SAMD8	10	76857907	76874214	76002382	76007624	85362	.	1	PLT	10:76007455_A_T	rs7895133	76007455	3.38194e-12	EUR	Vuckovic	0
85516	KAT6B	10	76582604	76591193	76002382	76007624	85362	.	0	PLT	10:76007455_A_T	rs7895133	76007455	3.38194e-12	EUR	Vuckovic	0
408661	SNORD17;SNX5	20	17940563	17945640	17619491	17631697	408594	.	0	PLT	20:17630045_C_T	rs3790315	17630045	3.80426e-10	EUR	Vuckovic	1
408661	SNORD17;SNX5	20	17940563	17945640	17619491	17631697	408594	.	0	PLT	20:17630045_C_T	rs3790315	17630045	2.15e-11	transEthnic	Chen	1
143564	EMG1;PHB2	12	7078398	7083461	7270823	7276373	143603	C1RL-AS1;RNU6-485P	0	PLT	12:7275546_C_T	rs10845160	7275546	4.79e-11	transEthnic	Chen	0
415759	RP4-530I15.9	20	49190970	49202008	49081757	49099021	415722	.	1	PLT	20:49087629_C_T	rs7265567	49087629	2.57944e-12	EUR	Vuckovic	0	ELF3;HLTF;PLAG1;THRA;ZNF589
415759	RP4-530I15.9	20	49190970	49202008	49100670	49103307	415724	.	1	PLT	20:49102815_A_G	rs6063526	49102815	3.47e-16	transEthnic	Chen	0
85588	DUPD1	10	76813819	76818388	76002382	76007624	85362	.	1	PLT	10:76007455_A_T	rs7895133	76007455	3.38194e-12	EUR	Vuckovic	0
41414	METTL13	1	171750038	171751187	171928170	171935431	41473	.	1	PLT	1:171929451_A_G	rs56125409	171929451	2.9754e-53	EUR	Vuckovic	0
41414	METTL13	1	171750038	171751187	171939084	171940942	41477	.	1	MPV	1:171939290_C_A	rs2038479	171939290	0	EUR	Vuckovic	1	TBP
41414	METTL13	1	171750038	171751187	171939084	171940942	41477	.	1	PLT	1:171939290_C_A	rs2038479	171939290	4.6268e-130	EUR	Vuckovic	1	TBP
41414	METTL13	1	171750038	171751187	171939084	171940942	41477	.	1	MPV	1:171939290_A_C	rs2038479	171939290	1.12e-10	AFR	Chen	1
41414	METTL13	1	171750038	171751187	171939084	171940942	41477	.	1	PLT	1:171939290_A_C	rs2038479	171939290	2.36e-196	transEthnic	Chen	1
41414	METTL13	1	171750038	171751187	171939084	171940942	41477	.	1	MPV	1:171939641_A_T	rs2038480	171939641	0	transEthnic	Chen	0	ARID3A;NKX3-1;POU1F1;PROP1
41414	METTL13	1	171750038	171751187	171944770	171947971	41480	.	1	PLT	1:171946082_C_T	rs6425522	171946082	1.12e-33	EAS	Chen	0
397237	NHEJ1;SLC23A3	2	220024772	220037243	220040597	220045150	397239	CNPPD1;FAM134A	0	PLT	2:220041928_C_T	rs6715064	220041928	4.78081e-11	EUR	Vuckovic	1	HAND1;TFCP2
619743	DDX39B-AS1;DDX39B	6	31509720	31511142	31583305	31585091	619751	.	1	MPV	6:31583312_G_A	rs2736182	31583312	1.53226e-12	EUR	Vuckovic	1
619743	DDX39B-AS1;DDX39B	6	31509720	31511142	31583305	31585091	619751	.	1	PLT	6:31583312_G_A	rs2736182	31583312	1.00983e-16	EUR	Vuckovic	1
619743	DDX39B-AS1;DDX39B	6	31509720	31511142	31925203	31947600	619813	DXO;NELFE;SKIV2L;STK19	1	PLT	6:31935750_G_A	rs106287	31935750	4.81451e-42	EUR	Vuckovic	0
288180	CTD-2020K17.1;FMNL1	17	43296482	43306626	43488187	43490728	288217	.	0	MPV	17:43489161_T_TCACACA	0	43489161	6.47045e-34	EUR	Vuckovic	0
184759	RP11-37E23.5	13	32870713	32874606	32494383	32506745	184639	.	1	MPV	13:32495093_TA_T	rs35269676	32495093	1.64784e-17	EUR	Vuckovic	0
69183	TRDMT1	10	17243060	17248253	16855983	16859353	69073	.	0	PLT	10:16857133_C_G	rs812426	16857133	3.44e-14	transEthnic	Chen	1	NRF1;PURA
91649	SORBS1	10	97113918	97120252	97047991	97053863	91626	PDLIM1	1	MPV	10:97053775_G_T	rs1328599	97053775	1.07708e-32	EUR	Vuckovic	0	EHF;ELF2;ETS1;FLI1;SPIB
91649	SORBS1	10	97113918	97120252	97047991	97053863	91626	PDLIM1	1	MPV	10:97053775_G_T	rs1328599	97053775	1.37e-36	transEthnic	Chen	0	EHF;ELF2;ETS1;FLI1;SPIB
91649	SORBS1	10	97113918	97120252	97053864	97064478	91627	.	1	MPV	10:97057370_C_T	rs75522380	97057370	1.31588e-22	EUR	Vuckovic	1	HOXC6;MAFB;MEF2A;MEF2C;MEF2D;POU3F2
91649	SORBS1	10	97113918	97120252	97071482	97075717	91634	.	1	MPV	10:97074129_A_G	rs17849148	97074129	1.97161e-16	EUR	Vuckovic	1	NEUROD1;SMAD2;TAL1;TCF12;TCF3
244995	FAM214A	15	52969845	52972231	52638703	52639254	244876	.	1	MPV	15:52638972_A_T	rs12593477	52638972	6.58e-13	transEthnic	Chen	0
266203	RP11-170L3.2;ZNF267	16	31879803	31892512	31403064	31404739	266093	ITGAD	0	PLT	16:31404571_T_C	rs8050500	31404571	1.10285e-16	EUR	Vuckovic	0	EGR4;ELF1;ELF2;ETS1;ETS2;FLI1;PLAG1;SP1;ZBTB7B
266203	RP11-170L3.2;ZNF267	16	31879803	31892512	31403064	31404739	266093	ITGAD	0	PLT	16:31404571_C_T	rs8050500	31404571	2.49e-20	transEthnic	Chen	0
487142	ZBBX	3	167098260	167100387	167390353	167393304	487236	.	0	PLT	3:167390457_A_G	rs9845741	167390457	9.76e-20	transEthnic	Chen	0
625510	TMEM14A	6	52534049	52537238	52266153	52269783	625416	.	0	PLT	6:52267181_T_C	rs12662189	52267181	6.63718e-12	EUR	Vuckovic	0
625510	TMEM14A	6	52534049	52537238	52278343	52280077	625421	.	0	MPV	6:52279561_AT_A	rs141174645	52279561	3.38879e-21	EUR	Vuckovic	0
625510	TMEM14A	6	52534049	52537238	52280078	52286637	625422	EFHC1	0	MPV	6:52285957_C_T	rs9382107	52285957	2.12e-22	transEthnic	Chen	0
82437	REEP3	10	65278667	65282382	64959246	64965058	82347	.	0	MPV	10:64963449_C_T	rs4379723	64963449	0	transEthnic	Chen	0
82437	REEP3	10	65278667	65282382	65021849	65035332	82358	.	0	MPV	10:65027610_A_T	rs10761731	65027610	0	EUR	Vuckovic	1
82437	REEP3	10	65278667	65282382	65021849	65035332	82358	.	0	PLT	10:65027610_A_T	rs10761731	65027610	2.45645e-281	EUR	Vuckovic	1
82437	REEP3	10	65278667	65282382	65021849	65035332	82358	.	0	MPV	10:65027641_C_T	rs181771244	65027641	1.82621e-15	EUR	Vuckovic	1
82437	REEP3	10	65278667	65282382	65092783	65098315	82371	.	0	PLT	10:65096250_C_T	rs10822159	65096250	0	transEthnic	Chen	0
82437	REEP3	10	65278667	65282382	65092783	65098315	82371	.	0	PLT	10:65096250_C_T	rs10822159	65096250	1.93e-11	AFR	Chen	0
436717	MLC1	22	50520885	50524558	50308809	50309341	436697	.	0	PLT	22:50309235_T_A	rs3883952	50309235	5.87941e-19	EUR	Vuckovic	0
436717	MLC1	22	50520885	50524558	50628733	50629790	436739	.	0	MPV	22:50628937_G_A	rs75107793	50628937	2.67654e-11	EUR	Vuckovic	1	EBF1;EGR4;SP4;ZNF148
436717	MLC1	22	50520885	50524558	50628733	50629790	436739	.	0	PLT	22:50628937_G_A	rs75107793	50628937	6.63369e-169	EUR	Vuckovic	1	EBF1;EGR4;SP4;ZNF148
436717	MLC1	22	50520885	50524558	50628733	50629790	436739	.	0	PLT	22:50628937_A_G	rs75107793	50628937	3.17e-195	transEthnic	Chen	1
436717	MLC1	22	50520885	50524558	50629791	50638609	436740	.	0	PLT	22:50637922_G_C	rs6712	50637922	8.08843e-49	EUR	Vuckovic	0
36882	RP11-66D17.5	1	156682729	156685224	156869032	156879400	36926	.	0	PLT	1:156869714_G_A	rs12041331	156869714	4.18651e-20	EUR	Vuckovic	1	FLI1;GABPA;GABPB1+GABPB2;FLI1;GABPA;GABPB1+GABPB2
36882	RP11-66D17.5	1	156682729	156685224	156869032	156879400	36926	.	0	MPV	1:156869714_G_A	rs12041331	156869714	8.02255e-109	EUR	Vuckovic	1	FLI1;GABPA;GABPB1+GABPB2;FLI1;GABPA;GABPB1+GABPB2
36882	RP11-66D17.5	1	156682729	156685224	156869032	156879400	36926	.	0	MPV	1:156869714_A_G	rs12041331	156869714	1.08e-145	transEthnic	Chen	1
36882	RP11-66D17.5	1	156682729	156685224	156869032	156879400	36926	.	0	MPV	1:156869714_A_G	rs12041331	156869714	2.82e-15	AFR	Chen	1
36882	RP11-66D17.5	1	156682729	156685224	156869032	156879400	36926	.	0	PLT	1:156869714_A_G	rs12041331	156869714	2.77e-49	transEthnic	Chen	1
36882	RP11-66D17.5	1	156682729	156685224	156869032	156879400	36926	.	0	PLT	1:156869714_A_G	rs12041331	156869714	4.8e-21	EAS	Chen	1
36882	RP11-66D17.5	1	156682729	156685224	156869032	156879400	36926	.	0	MPV	1:156877520_A_G	rs149254521	156877520	1.51479e-19	EUR	Vuckovic	0	EGR4;GLI1;GLI2;GLI3;SP4;ZIC1;ZIC2;ZIC3
36882	RP11-66D17.5	1	156682729	156685224	156869032	156879400	36926	.	0	PLT	1:156878473_C_T	rs77795865	156878473	7.53526e-13	EUR	Vuckovic	1
36882	RP11-66D17.5	1	156682729	156685224	156869032	156879400	36926	.	0	MPV	1:156878473_C_T	rs77795865	156878473	3.51872e-26	EUR	Vuckovic	1
36882	RP11-66D17.5	1	156682729	156685224	156879401	156881918	36927	.	0	MPV	1:156881054_TCTCC_T	rs146377491	156881054	9.87869e-65	EUR	Vuckovic	0
331331	RPL28;TMEM238	19	55892329	55898826	55663151	55681954	331294	CTD-2587H24.4;CTD-2587H24.5;DNAAF3;snoU13;TNNI3	0	PLT	19:55668722_C_CCTGT	0	55668722	6.32832e-19	EUR	Vuckovic	0
331331	RPL28;TMEM238	19	55892329	55898826	55687349	55701033	331300	SYT5	0	PLT	19:55693244_C_T	rs2288419	55693244	4.86e-36	transEthnic	Chen	0
331331	RPL28;TMEM238	19	55892329	55898826	55687349	55701033	331300	SYT5	0	PLT	19:55695724_A_G	rs8106704	55695724	1.31e-17	EAS	Chen	0	HOXA9
331331	RPL28;TMEM238	19	55892329	55898826	55687349	55701033	331300	SYT5	0	PLT	19:55697712_G_A	rs147881000	55697712	1.34886e-18	EUR	Vuckovic	0
331331	RPL28;TMEM238	19	55892329	55898826	55687349	55701033	331300	SYT5	0	PLT	19:55700372_G_A	rs78287392	55700372	3.38685e-13	EUR	Vuckovic	1	NFATC2;NFATC3;STAT3
4219	HTR6	1	19986147	19994505	19690132	19698612	4154	.	0	PLT	1:19692697_T_C	rs214310	19692697	2.16772e-11	EUR	Vuckovic	0	ZNF143;ZNF423
5602	SEPN1	1	26122880	26129426	25874761	25880030	5549	.	0	MPV	1:25877492_C_T	rs75446219	25877492	4.98279e-44	EUR	Vuckovic	0	EOMES
5602	SEPN1	1	26122880	26129426	25887557	25904716	5551	.	0	MPV	1:25892298_G_T	rs4400597	25892298	6.72e-74	transEthnic	Chen	0	NR2F2;PPARA;PPARG;RXRA;ZBTB7A
5602	SEPN1	1	26122880	26129426	25887557	25904716	5551	.	0	PLT	1:25892525_T_C	rs3856240	25892525	9.69218e-23	EUR	Vuckovic	0	MEIS1;TBX5
5602	SEPN1	1	26122880	26129426	25887557	25904716	5551	.	0	MPV	1:25893927_AT_A	rs397860393	25893927	1.50551e-63	EUR	Vuckovic	0
483720	LEKR1	3	156536810	156548111	156790502	156798865	483803	.	1	PLT	3:156791268_C_T	rs2321536	156791268	4.23135e-18	EUR	Vuckovic	0	IKZF1;KLF15
483720	LEKR1	3	156536810	156548111	156790502	156798865	483803	.	1	PLT	3:156798294_A_G	rs1482852	156798294	1.09e-23	transEthnic	Chen	0	ESR2;ESRRA;ESRRB;ESRRG;NR1D1;NR2F1;NR2F2;NR4A1;NR4A2;NR4A3;NR5A1;NR5A2;NR6A1;PPARA;RARA;RORA;RORC;TCF7L2
278467	CBFA2T3;RP11-830F9.6;RP11-830F9.7	16	89001969	89011311	89015142	89024679	278469	.	0	MPV	16:89023148_C_T	rs11861335	89023148	2.55e-19	transEthnic	Chen	0	EGR1;EGR2;KLF3;RREB1;SP3;TFAP2D
58719	TAF5L;URB2	1	229759689	229763411	230286002	230291804	58867	.	1	MPV	1:230291441_C_A	rs4846910	230291441	8.89036e-13	EUR	Vuckovic	0	PLAG1;RUNX3
779249	CDC26;PRPF4	9	116036644	116041342	116166310	116170073	779288	.	0	PLT	9:116169303_A_C	rs35533905	116169303	5.47e-10	transEthnic	Chen	1
122850	ATG16L2	11	72524067	72526418	72947024	72948108	122961	.	1	MPV	11:72947934_G_A	rs11235688	72947934	2.55551e-34	EUR	Vuckovic	0	KLF1;KLF3;SP1;SP3
122850	ATG16L2	11	72524067	72526418	72947024	72948108	122961	.	1	MPV	11:72947934_A_G	rs11235688	72947934	1.43e-36	transEthnic	Chen	0
175153	FAM222A-AS1	12	110205640	110213215	110003429	110013940	175120	MMAB;MVK;RNU4-32P	1	MPV	12:110004040_C_T	rs754179	110004040	8.38e-12	transEthnic	Chen	0
604453	TTC1;Y_RNA	5	159435129	159442212	158632136	158642331	604206	CTB-11I22.1;RNF145	0	MPV	5:158635102_T_C	rs6556405	158635102	1.8919e-175	EUR	Vuckovic	1	SP4;ZBTB7B
604453	TTC1;Y_RNA	5	159435129	159442212	158632136	158642331	604206	CTB-11I22.1;RNF145	0	PLT	5:158635102_T_C	rs6556405	158635102	5.44433e-29	EUR	Vuckovic	1	SP4;ZBTB7B
604453	TTC1;Y_RNA	5	159435129	159442212	158632136	158642331	604206	CTB-11I22.1;RNF145	0	MPV	5:158635102_C_T	rs6556405	158635102	1.87e-194	transEthnic	Chen	1
604453	TTC1;Y_RNA	5	159435129	159442212	158632136	158642331	604206	CTB-11I22.1;RNF145	0	PLT	5:158635102_C_T	rs6556405	158635102	4.59e-39	transEthnic	Chen	1
3690	PADI3	1	17573271	17575857	17728739	17733875	3722	RP1-20B21.4	0	MPV	1:17730430_CA_C	rs35524229	17730430	1.16786e-10	EUR	Vuckovic	0
388276	AC093388.3;TMEM194B	2	191394777	191401014	191274515	191279054	388242	.	1	PLT	2:191275578_T_TC	rs200461307	191275578	4.21615e-10	EUR	Vuckovic	0
596891	RP11-215P8.3	5	133733373	133739069	133494789	133496467	596826	.	0	MPV	5:133495080_C_CT	rs79150294	133495080	8.85002e-15	EUR	Vuckovic	0
625385	MCM3	6	52145449	52149664	52266153	52269783	625416	.	0	PLT	6:52267181_T_C	rs12662189	52267181	6.63718e-12	EUR	Vuckovic	0
492370	ABCF3	3	183902355	183908534	183744652	183757288	492334	EEF1A1P8;HTR3D	0	MPV	3:183746044_A_G	rs7639048	183746044	1.34654e-25	EUR	Vuckovic	0
619788	HSPA1A;HSPA1L	6	31779405	31785889	31583305	31585091	619751	.	1	MPV	6:31583312_G_A	rs2736182	31583312	1.53226e-12	EUR	Vuckovic	1
619788	HSPA1A;HSPA1L	6	31779405	31785889	31583305	31585091	619751	.	1	PLT	6:31583312_G_A	rs2736182	31583312	1.00983e-16	EUR	Vuckovic	1
619788	HSPA1A;HSPA1L	6	31779405	31785889	31682145	31699652	619771	C6orf25;DDAH2;LY6G6C;LY6G6D	1	MPV	6:31692386_C_G	rs11575845	31692386	6.32042e-95	EUR	Vuckovic	1
495	PRDM16	1	2985230	2988777	3317711	3324475	538	.	1	PLT	1:3319061_A_G	rs1889124	3319061	5.65002e-11	EUR	Vuckovic	0	ZNF589
772400	MIR3153;SECISBP2	9	91926863	91934891	93566016	93569293	772771	.	0	PLT	9:93567503_A_T	rs1333634	93567503	5.15e-26	transEthnic	Chen	0
287684	ATP6V0A1	17	40608759	40616986	40554703	40573099	287676	.	1	MPV	17:40563106_G_A	rs111550283	40563106	3.66246e-12	EUR	Vuckovic	0
36919	INSRR;NTRK1	1	156828053	156831113	156778196	156789753	36907	NTRK1;SH2D2A	1	PLT	1:156780317_A_ATT	rs59571284	156780317	4.01327e-20	EUR	Vuckovic	0
598925	GNPDA1	5	141391682	141395935	141513341	141515525	598953	.	0	PLT	5:141513691_C_G	rs2043280	141513691	9.16e-53	transEthnic	Chen	0
598925	GNPDA1	5	141391682	141395935	141513341	141515525	598953	.	0	PLT	5:141514735_G_GGG	rs35845166	141514735	2.68127e-39	EUR	Vuckovic	0
330168	FTL	19	49468060	49469882	49224237	49225799	330128	.	1	PLT	19:49225766_A_T	rs11882796	49225766	1.53249e-13	EUR	Vuckovic	0
330168	FTL	19	49468060	49469882	49224237	49225799	330128	.	1	MPV	19:49225766_A_T	rs11882796	49225766	1.29e-43	transEthnic	Chen	0
669455	#N/A	7	26720262	26731784	27203006	27207966	669619	.	1	PLT	7:27204732_C_A	rs35355140	27204732	1.68263e-10	EUR	Vuckovic	1	CTCF
669455	#N/A	7	26720262	26731784	27203006	27207966	669619	.	1	PLT	7:27204732_A_C	rs35355140	27204732	7.47e-13	transEthnic	Chen	1
723103	SNORA1	8	56812601	56820710	56794020	56798015	723099	.	0	PLT	8:56795439_C_T	rs12676105	56795439	4.32439e-18	EUR	Vuckovic	0	ATF5
723103	SNORA1	8	56812601	56820710	56794020	56798015	723099	.	0	PLT	8:56795439_C_T	rs12676105	56795439	1.16e-19	transEthnic	Chen	0	ATF5
143560	ATN1;C12orf57;RNU7-1	12	7041470	7053123	7270823	7276373	143603	C1RL-AS1;RNU6-485P	0	PLT	12:7275546_C_T	rs10845160	7275546	4.79e-11	transEthnic	Chen	0
57826	LEFTY1	1	226098282	226100464	225959885	225963200	57796	.	0	PLT	1:225962690_C_T	rs6696074	225962690	8.43292e-12	EUR	Vuckovic	0	BHLHE40;BHLHE41;MAX;MYC;MYCN;TFEB;USF1;USF2
251414	C15orf39	15	75486963	75493861	75364564	75373277	251384	.	1	PLT	15:75366486_A_G	rs12708514	75366486	1.5104e-18	EUR	Vuckovic	0	ZNF143
137035	C2CD2L;DPAGT1;H2AFX;HMBS	11	118962934	118972931	119202708	119212272	137097	C1QTNF5;RNF26;RP11-334E6.10	1	PLT	11:119207928_C_T	rs6649	119207928	5.30221e-09	EUR	Vuckovic	0
408649	RNU6-192P	20	17882598	17885496	17619491	17631697	408594	.	0	PLT	20:17630045_C_T	rs3790315	17630045	3.80426e-10	EUR	Vuckovic	1
408649	RNU6-192P	20	17882598	17885496	17619491	17631697	408594	.	0	PLT	20:17630045_C_T	rs3790315	17630045	2.15e-11	transEthnic	Chen	1
487	ACTRT2	1	2927637	2944794	3317711	3324475	538	.	1	PLT	1:3319061_A_G	rs1889124	3319061	5.65002e-11	EUR	Vuckovic	0	ZNF589

## Sheet: nCD4_SIPs
baitID	baitName	baitChr	baitStart	baitEnd	oeStart	oeEnd	oeID	oeName	Specific	Phenotype	VariantID	rsID	Position_hg19	pval	ancestry	data	CD4_ATACseq_olap	Motifs_genename
268169	BRD7;RP11-21B23.1	16	50395469	50403807	50070790	50080573	268097	.	0	WBC	16:50079390_C_T	rs12922541	50079390	5.14e-12	transEthnic	Chen	0
139773	RP11-1007G5.2	11	128395636	128401060	128104916	128107962	139677	.	0	WBC	11:128105510_A_G	rs513365	128105510	2.64555e-18	EUR	Vuckovic	0
139773	RP11-1007G5.2	11	128395636	128401060	128317439	128330399	139747	.	0	LYM	11:128318312_CAG_C	rs34127175	128318312	1.75989e-23	EUR	Vuckovic	0
139773	RP11-1007G5.2	11	128395636	128401060	128317439	128330399	139747	.	0	WBC	11:128328913_G_A	rs8705	128328913	7.35095e-35	EUR	Vuckovic	0
139773	RP11-1007G5.2	11	128395636	128401060	128317439	128330399	139747	.	0	WBC	11:128328913_A_G	rs8705	128328913	1.91e-41	transEthnic	Chen	0
139773	RP11-1007G5.2	11	128395636	128401060	128477382	128483366	139784	.	0	LYM	11:128482436_GA_G	rs71973827	128482436	1.97686e-21	EUR	Vuckovic	0
139773	RP11-1007G5.2	11	128395636	128401060	128490265	128494046	139786	.	0	LYM	11:128492549_G_T	rs7127911	128492549	9.99e-28	transEthnic	Chen	0
592091	TNFAIP8	5	118600720	118609276	118692837	118699719	592118	.	0	LYM	5:118695579_A_G	rs73239280	118695579	7.46e-39	transEthnic	Chen	1
592091	TNFAIP8	5	118600720	118609276	118710821	118715126	592128	.	0	LYM	5:118713101_T_TA	rs571167884	118713101	1.47152e-34	EUR	Vuckovic	0
592091	TNFAIP8	5	118600720	118609276	118729276	118734058	592132	.	0	WBC	5:118729327_A_G	rs1045242	118729327	1.27e-22	transEthnic	Chen	0	POU2F1;POU2F2
592091	TNFAIP8	5	118600720	118609276	118738592	118746252	592136	.	0	WBC	5:118739748_T_G	rs6894901	118739748	6.69614e-22	EUR	Vuckovic	0	HOXD10;IRF5
445289	EOMES	3	27762062	27764795	28275421	28285255	445460	CMC1	0	LYM	3:28284622_C_G	rs75831154	28284622	1.92e-44	transEthnic	Chen	1
445289	EOMES	3	27762062	27764795	28285256	28286488	445461	.	0	LYM	3:28286261_C_T	rs10510607	28286261	7.88e-10	EAS	Chen	0
445289	EOMES	3	27762062	27764795	28294277	28296648	445464	.	0	LYM	3:28295653_C_T	rs75033378	28295653	4.15346e-39	EUR	Vuckovic	0
724621	CHD7	8	61589190	61598367	61647093	61651043	724640	.	0	WBC	8:61650831_A_T	rs7846314	61650831	4.42478e-71	EUR	Vuckovic	0	ARID3A;FOXJ3;HOXC6;ONECUT2;POU3F2;ZFHX3
724621	CHD7	8	61589190	61598367	61647093	61651043	724640	.	0	WBC	8:61650831_A_T	rs7846314	61650831	1.55e-96	transEthnic	Chen	0	ARID3A;FOXJ3;HOXC6;ONECUT2;POU3F2;ZFHX3
724621	CHD7	8	61589190	61598367	61681961	61682652	724649	.	0	WBC	8:61682027_C_T	rs35254359	61682027	1.2e-12	EAS	Chen	0
724621	CHD7	8	61589190	61598367	61813527	61816912	724708	.	0	LYM	8:61814773_A_AC	rs34105345	61814773	2.61923e-12	EUR	Vuckovic	0
727693	NCOA2	8	71313105	71317335	71100626	71104343	727611	.	0	LYM	8:71102751_A_C	rs57994514	71102751	2.65e-10	transEthnic	Chen	0
781545	CNTRL	9	123834159	123838205	123679263	123690133	781508	.	0	WBC	9:123680068_A_G	rs10118357	123680068	2.11e-11	transEthnic	Chen	0
781545	CNTRL	9	123834159	123838205	123679263	123690133	781508	.	0	LYM	9:123689597_C_T	rs3761846	123689597	3.31896e-23	EUR	Vuckovic	1
781545	CNTRL	9	123834159	123838205	123690134	123691855	781509	TRAF1	0	LYM	9:123691237_G_T	rs1930785	123691237	4.08e-26	transEthnic	Chen	1
781545	CNTRL	9	123834159	123838205	123691856	123696527	781510	.	0	WBC	9:123693079_C_T	rs10739578	123693079	1.15705e-10	EUR	Vuckovic	0
676377	IKZF1	7	50341186	50347256	50298078	50305140	676360	.	0	WBC	7:50304461_C_T	rs1456896	50304461	2.48e-18	transEthnic	Chen	1
676377	IKZF1	7	50341186	50347256	50298078	50305140	676360	.	0	WBC	7:50305012_TA_T	rs71753197	50305012	1.3988e-18	EUR	Vuckovic	0
676377	IKZF1	7	50341186	50347256	50443439	50452435	676401	.	0	LYM	7:50444152_G_T	rs150640087	50444152	1.11946e-12	EUR	Vuckovic	0	FUBP1;IRF1;IRF2;IRF3;IRF4;IRF5;IRF8;IRF9;PBX2;PROP1;SOX18;STAT2;TBX3
718428	RP11-350N15.5;WHSC1L1	8	38237182	38242579	38120010	38122364	718393	.	0	LYM	8:38120721_C_T	rs9198	38120721	3.11e-12	transEthnic	Chen	0
770867	HNRNPK;RMI1	9	86594077	86596433	86582688	86585020	770863	MIR7-1	0	WBC	9:86582925_T_TAATA	rs113904294	86582925	2.76617e-25	EUR	Vuckovic	0
385358	ITGA4	2	182319283	182329022	181984703	181993087	385239	.	0	LYM	2:181987553_A_G	rs13020845	181987553	1.21e-10	EAS	Chen	0
385358	ITGA4	2	182319283	182329022	182010007	182010806	385247	.	0	LYM	2:182010027_A_G	rs11891215	182010027	3.9577e-100	EUR	Vuckovic	0	SPI1
385358	ITGA4	2	182319283	182329022	182011468	182015417	385249	.	0	LYM	2:182012014_A_C	rs6433895	182012014	1.06e-127	transEthnic	Chen	0
385358	ITGA4	2	182319283	182329022	182037231	182040077	385257	.	0	LYM	2:182039862_G_T	rs4667117	182039862	1.22741e-25	EUR	Vuckovic	0
385358	ITGA4	2	182319283	182329022	182067205	182074741	385272	.	0	WBC	2:182069079_G_C	rs4432412	182069079	3.37196e-37	EUR	Vuckovic	0
385358	ITGA4	2	182319283	182329022	182155433	182179248	385300	.	0	LYM	2:182157839_A_G	rs6760805	182157839	7.94333e-84	EUR	Vuckovic	0	IRF3;NFATC2;ZNF384
385358	ITGA4	2	182319283	182329022	182188609	182190327	385304	.	0	WBC	2:182189550_G_C	rs1371619	182189550	3.42384e-32	EUR	Vuckovic	0	IRF7
727752	snoU13	8	71515118	71517108	71100626	71104343	727611	.	0	LYM	8:71102751_A_C	rs57994514	71102751	2.65e-10	transEthnic	Chen	0
139778	ETS1	11	128449766	128458801	128104916	128107962	139677	.	0	WBC	11:128105510_A_G	rs513365	128105510	2.64555e-18	EUR	Vuckovic	0
139778	ETS1	11	128449766	128458801	128317439	128330399	139747	.	0	LYM	11:128318312_CAG_C	rs34127175	128318312	1.75989e-23	EUR	Vuckovic	0
139778	ETS1	11	128449766	128458801	128317439	128330399	139747	.	0	WBC	11:128328913_G_A	rs8705	128328913	7.35095e-35	EUR	Vuckovic	0
139778	ETS1	11	128449766	128458801	128317439	128330399	139747	.	0	WBC	11:128328913_A_G	rs8705	128328913	1.91e-41	transEthnic	Chen	0
139778	ETS1	11	128449766	128458801	128384755	128388674	139767	.	0	LYM	11:128385169_G_A	rs10790962	128385169	2.46563e-26	EUR	Vuckovic	1
139778	ETS1	11	128449766	128458801	128477382	128483366	139784	.	0	LYM	11:128482436_GA_G	rs71973827	128482436	1.97686e-21	EUR	Vuckovic	0
139778	ETS1	11	128449766	128458801	128490265	128494046	139786	.	0	LYM	11:128492549_G_T	rs7127911	128492549	9.99e-28	transEthnic	Chen	0
527386	SLC9B1	4	103935166	103941497	103446064	103450625	527234	.	0	LYM	4:103449131_A_G	rs113473633	103449131	2.39163e-31	EUR	Vuckovic	1	EHF;NFATC1;POU2F1
527386	SLC9B1	4	103935166	103941497	103446064	103450625	527234	.	0	WBC	4:103449131_A_G	rs113473633	103449131	1.00428e-12	EUR	Vuckovic	1	EHF;NFATC1;POU2F1
527386	SLC9B1	4	103935166	103941497	103446064	103450625	527234	.	0	WBC	4:103449131_A_G	rs113473633	103449131	3.33e-13	transEthnic	Chen	1	EHF;NFATC1;POU2F1
527386	SLC9B1	4	103935166	103941497	103554621	103558430	527287	.	0	LYM	4:103554722_A_G	rs5026470	103554722	6.44e-84	transEthnic	Chen	0	FOXC1;FOXJ3;FOXQ1;HNF1A;HNF1B
527386	SLC9B1	4	103935166	103941497	103554621	103558430	527287	.	0	LYM	4:103554930_TG_T	rs33969351	103554930	5.4722e-76	EUR	Vuckovic	0
636904	BACH2	6	91005343	91007425	90921288	90930702	636885	.	1	LYM	6:90927728_T_C	rs206916	90927728	1.55387e-25	EUR	Vuckovic	0	HMGA2
636904	BACH2	6	91005343	91007425	90961466	90963927	636889	.	1	WBC	6:90963614_A_AT	rs148639908	90963614	1.02829e-23	EUR	Vuckovic	0
636904	BACH2	6	91005343	91007425	90973678	90978602	636895	.	1	LYM	6:90976768_G_A	rs72928038	90976768	4.03539e-38	EUR	Vuckovic	1	ELF3;ELK3;ERG;ETS1;FEV;STAT3
636904	BACH2	6	91005343	91007425	90973678	90978602	636895	.	1	LYM	6:90976768_A_G	rs72928038	90976768	2.18e-37	transEthnic	Chen	1
636904	BACH2	6	91005343	91007425	90994724	90997205	636899	.	1	WBC	6:90996349_C_T	rs4142967	90996349	1.11e-26	transEthnic	Chen	0
95927	SMNDC1	10	112061091	112067985	113901197	113905696	96515	.	0	WBC	10:113902827_C_T	rs2803606	113902827	5.00084e-10	EUR	Vuckovic	0
365957	PTPN4	2	120513542	120518269	120679032	120682995	366003	.	0	LYM	2:120680218_T_C	rs77713896	120680218	1.59294e-17	EUR	Vuckovic	0
365957	PTPN4	2	120513542	120518269	120679032	120682995	366003	.	0	LYM	2:120680218_C_T	rs77713896	120680218	7.8e-16	transEthnic	Chen	0
724625	#N/A	8	61604423	61604944	61681961	61682652	724649	.	0	WBC	8:61682027_C_T	rs35254359	61682027	1.2e-12	EAS	Chen	0
724625	#N/A	8	61604423	61604944	61813527	61816912	724708	.	0	LYM	8:61814773_A_AC	rs34105345	61814773	2.61923e-12	EUR	Vuckovic	0
229055	GTF2A1	14	81685218	81688296	81667655	81671398	229048	SNORA79	0	WBC	14:81668707_G_C	rs9806027	81668707	5.98585e-17	EUR	Vuckovic	0
229055	GTF2A1	14	81685218	81688296	81667655	81671398	229048	SNORA79	0	WBC	14:81668707_C_G	rs9806027	81668707	6.02e-16	transEthnic	Chen	0
229055	GTF2A1	14	81685218	81688296	81942009	81946222	229130	.	0	LYM	14:81942929_C_G	rs17094188	81942929	8.36e-10	transEthnic	Chen	0
229055	GTF2A1	14	81685218	81688296	81968021	81979647	229137	.	0	LYM	14:81972441_T_C	rs11499034	81972441	1.45858e-11	EUR	Vuckovic	0	TCF12
357208	AC022210.2;TRABD2A	2	85134085	85145948	85541865	85545274	357296	.	1	WBC	2:85543222_C_T	rs4599108	85543222	1.31738e-16	EUR	Vuckovic	0
357208	AC022210.2;TRABD2A	2	85134085	85145948	85541865	85545274	357296	.	1	WBC	2:85543222_C_T	rs4599108	85543222	2.76e-14	transEthnic	Chen	0
614025	HIVEP1	6	12008392	12009075	11770272	11772650	613955	.	0	LYM	6:11770705_C_T	rs760788	11770705	2.22e-10	transEthnic	Chen	0
718429	LETM2	8	38242580	38252729	38120010	38122364	718393	.	0	LYM	8:38120721_C_T	rs9198	38120721	3.11e-12	transEthnic	Chen	0
724667	RP11-33I11.2	8	61713427	61726143	61647093	61651043	724640	.	0	WBC	8:61650831_A_T	rs7846314	61650831	4.42478e-71	EUR	Vuckovic	0	ARID3A;FOXJ3;HOXC6;ONECUT2;POU3F2;ZFHX3
724667	RP11-33I11.2	8	61713427	61726143	61647093	61651043	724640	.	0	WBC	8:61650831_A_T	rs7846314	61650831	1.55e-96	transEthnic	Chen	0	ARID3A;FOXJ3;HOXC6;ONECUT2;POU3F2;ZFHX3
724667	RP11-33I11.2	8	61713427	61726143	61681961	61682652	724649	.	0	WBC	8:61682027_C_T	rs35254359	61682027	1.2e-12	EAS	Chen	0
724667	RP11-33I11.2	8	61713427	61726143	61813527	61816912	724708	.	0	LYM	8:61814773_A_AC	rs34105345	61814773	2.61923e-12	EUR	Vuckovic	0
136563	AP000936.4;SIK3	11	116968002	116974060	116762182	116764631	136510	.	0	WBC	11:116764021_C_T	rs672058	116764021	1.58e-12	transEthnic	Chen	0
315353	BCL2	18	60982875	60990419	60787463	60790848	315302	.	0	LYM	18:60788745_A_G	rs77551289	60788745	9.21633e-15	EUR	Vuckovic	0	FOXJ3
315353	BCL2	18	60982875	60990419	60825893	60831308	315313	.	0	LYM	18:60826343_G_A	rs4940572	60826343	2.84163e-14	EUR	Vuckovic	1	HSF2;STAT4
315353	BCL2	18	60982875	60990419	60909389	60916232	315332	.	0	LYM	18:60914433_AT_A	rs879294742	60914433	7.5411e-11	EUR	Vuckovic	0
676389	#N/A	7	50411807	50412756	50298078	50305140	676360	.	0	WBC	7:50304461_C_T	rs1456896	50304461	2.48e-18	transEthnic	Chen	1
676389	#N/A	7	50411807	50412756	50298078	50305140	676360	.	0	WBC	7:50305012_TA_T	rs71753197	50305012	1.3988e-18	EUR	Vuckovic	0
676389	#N/A	7	50411807	50412756	50443439	50452435	676401	.	0	LYM	7:50444152_G_T	rs150640087	50444152	1.11946e-12	EUR	Vuckovic	0	FUBP1;IRF1;IRF2;IRF3;IRF4;IRF5;IRF8;IRF9;PBX2;PROP1;SOX18;STAT2;TBX3
120463	CD6	11	60731770	60742356	60778642	60793816	120469	.	1	LYM	11:60789643_A_C	rs55753183	60789643	3.2154e-14	EUR	Vuckovic	1	RELB
120463	CD6	11	60731770	60742356	60778642	60793816	120469	.	1	LYM	11:60789643_A_C	rs55753183	60789643	1.06e-12	transEthnic	Chen	1	RELB
135697	NNMT	11	114127328	114130511	113954239	113969656	135654	AP000908.1	0	WBC	11:113958142_GT_G	rs35092495	113958142	5.80904e-29	EUR	Vuckovic	0
135697	NNMT	11	114127328	114130511	113981482	113982441	135657	.	0	WBC	11:113982321_A_T	rs73000965	113982321	1.93e-49	transEthnic	Chen	0
135697	NNMT	11	114127328	114130511	113982442	113986784	135658	.	0	WBC	11:113984109_C_A	rs238914	113984109	5.31132e-41	EUR	Vuckovic	0
228969	TSHR	14	81420768	81423583	81667655	81671398	229048	SNORA79	0	WBC	14:81668707_G_C	rs9806027	81668707	5.98585e-17	EUR	Vuckovic	0
228969	TSHR	14	81420768	81423583	81667655	81671398	229048	SNORA79	0	WBC	14:81668707_C_G	rs9806027	81668707	6.02e-16	transEthnic	Chen	0
228969	TSHR	14	81420768	81423583	81942009	81946222	229130	.	0	LYM	14:81942929_C_G	rs17094188	81942929	8.36e-10	transEthnic	Chen	0
228969	TSHR	14	81420768	81423583	81968021	81979647	229137	.	0	LYM	14:81972441_T_C	rs11499034	81972441	1.45858e-11	EUR	Vuckovic	0	TCF12
592035	CTB-161M19.4;DMXL1	5	118369840	118377605	118692837	118699719	592118	.	1	LYM	5:118695579_A_G	rs73239280	118695579	7.46e-39	transEthnic	Chen	1
592035	CTB-161M19.4;DMXL1	5	118369840	118377605	118710821	118715126	592128	.	1	LYM	5:118713101_T_TA	rs571167884	118713101	1.47152e-34	EUR	Vuckovic	0
592035	CTB-161M19.4;DMXL1	5	118369840	118377605	118729276	118734058	592132	.	1	WBC	5:118729327_A_G	rs1045242	118729327	1.27e-22	transEthnic	Chen	0	POU2F1;POU2F2
592035	CTB-161M19.4;DMXL1	5	118369840	118377605	118738592	118746252	592136	.	1	WBC	5:118739748_T_G	rs6894901	118739748	6.69614e-22	EUR	Vuckovic	0	HOXD10;IRF5
497870	RP11-539L10.3	4	6675206	6677535	6969500	6970966	497930	.	0	WBC	4:6969919_A_G	rs6831368	6969919	4.06494e-20	EUR	Vuckovic	0
497870	RP11-539L10.3	4	6675206	6677535	6969500	6970966	497930	.	0	WBC	4:6969919_A_G	rs6831368	6969919	4.04e-24	transEthnic	Chen	0
497870	RP11-539L10.3	4	6675206	6677535	6989254	6991224	497937	.	0	WBC	4:6989794_G_A	rs143896995	6989794	1.35417e-14	EUR	Vuckovic	0
727754	RP11-382J12.1;TRAM1	8	71518890	71522749	71100626	71104343	727611	.	0	LYM	8:71102751_A_C	rs57994514	71102751	2.65e-10	transEthnic	Chen	0
727777	LACTB2;XKR9	8	71578492	71586845	71100626	71104343	727611	.	1	LYM	8:71102751_A_C	rs57994514	71102751	2.65e-10	transEthnic	Chen	0
676327	AC020743.2	7	50175558	50188164	50443439	50452435	676401	.	0	LYM	7:50444152_G_T	rs150640087	50444152	1.11946e-12	EUR	Vuckovic	0	FUBP1;IRF1;IRF2;IRF3;IRF4;IRF5;IRF8;IRF9;PBX2;PROP1;SOX18;STAT2;TBX3
699466	RNU6-1010P	7	130738678	130741382	130573224	130577251	699409	.	0	LYM	7:130575791_C_CAAA	rs71789978	130575791	1.66535e-09	EUR	Vuckovic	0
699466	RNU6-1010P	7	130738678	130741382	130573224	130577251	699409	.	0	WBC	7:130575884_A_G	rs9656395	130575884	1.49409e-16	EUR	Vuckovic	0
71614	ENKUR;THNSL1	10	25303478	25306357	25192458	25202496	71587	.	0	LYM	10:25198687_C_T	rs11014291	25198687	1.8e-56	transEthnic	Chen	0
483624	SSR3	3	156271748	156277429	156790502	156798865	483803	.	0	WBC	3:156797208_T_G	rs55730982	156797208	7.62848e-11	EUR	Vuckovic	0
483624	SSR3	3	156271748	156277429	156790502	156798865	483803	.	0	WBC	3:156797225_C_T	rs56082403	156797225	2.09e-14	transEthnic	Chen	0
482217	MBNL1-AS1;MBNL1	3	151979492	151989579	152015734	152021526	482233	.	1	WBC	3:152018102_G_A	rs74497536	152018102	4.73243e-10	EUR	Vuckovic	0
143494	GAPDH;RP5-940J5.3	12	6641136	6645372	6444218	6455942	143458	RN7SL391P;TNFRSF1A	0	LYM	12:6445329_G_C	rs2284344	6445329	5.48609e-33	EUR	Vuckovic	1
143494	GAPDH;RP5-940J5.3	12	6641136	6645372	6444218	6455942	143458	RN7SL391P;TNFRSF1A	0	WBC	12:6445982_A_C	rs887477	6445982	4.1881e-17	EUR	Vuckovic	1	PLAG1;RREB1;ZBTB7B
143494	GAPDH;RP5-940J5.3	12	6641136	6645372	6500497	6503446	143466	.	0	LYM	12:6502832_A_G	rs10466905	6502832	4.32e-137	transEthnic	Chen	0
143494	GAPDH;RP5-940J5.3	12	6641136	6645372	6503447	6513548	143467	.	0	LYM	12:6503500_G_C	rs12296430	6503500	3.06263e-110	EUR	Vuckovic	0
143494	GAPDH;RP5-940J5.3	12	6641136	6645372	6503447	6513548	143467	.	0	LYM	12:6506390_A_G	rs12425441	6506390	1.50868e-39	EUR	Vuckovic	0	KLF1
334447	AC011747.7;ID2	2	8815511	8821098	7614026	7616427	334103	.	1	LYM	2:7614263_A_G	rs12105729	7614263	1.96e-26	transEthnic	Chen	0	ETS2;GABPA;GABPB1+GABPB2
334447	AC011747.7;ID2	2	8815511	8821098	7635561	7636652	334110	.	1	LYM	2:7636335_T_C	rs1439965	7636335	2.48176e-19	EUR	Vuckovic	0	ARID3A;POU3F2
676308	C7orf72	7	50133355	50136498	50443439	50452435	676401	.	0	LYM	7:50444152_G_T	rs150640087	50444152	1.11946e-12	EUR	Vuckovic	0	FUBP1;IRF1;IRF2;IRF3;IRF4;IRF5;IRF8;IRF9;PBX2;PROP1;SOX18;STAT2;TBX3
143500	CHD4;NOP2	12	6666582	6685049	6444218	6455942	143458	RN7SL391P;TNFRSF1A	0	LYM	12:6445329_G_C	rs2284344	6445329	5.48609e-33	EUR	Vuckovic	1
143500	CHD4;NOP2	12	6666582	6685049	6444218	6455942	143458	RN7SL391P;TNFRSF1A	0	WBC	12:6445982_A_C	rs887477	6445982	4.1881e-17	EUR	Vuckovic	1	PLAG1;RREB1;ZBTB7B
143500	CHD4;NOP2	12	6666582	6685049	6500497	6503446	143466	.	0	LYM	12:6502832_A_G	rs10466905	6502832	4.32e-137	transEthnic	Chen	0
699484	LINC-PINT;MKLN1	7	130793408	130796988	130741391	130742125	699468	.	0	WBC	7:130742066_A_G	rs7803075	130742066	4.97365e-27	EUR	Vuckovic	1
699484	LINC-PINT;MKLN1	7	130793408	130796988	130741391	130742125	699468	.	0	WBC	7:130742066_A_G	rs7803075	130742066	2.66e-30	transEthnic	Chen	1
38063	RP11-404F10.2	1	160643025	160648363	160788026	160799640	38113	.	0	LYM	1:160791892_T_C	rs494091	160791892	1.26332e-39	EUR	Vuckovic	0
38063	RP11-404F10.2	1	160643025	160648363	160788026	160799640	38113	.	0	LYM	1:160791892_C_T	rs494091	160791892	1.81e-43	transEthnic	Chen	0
38063	RP11-404F10.2	1	160643025	160648363	160788026	160799640	38113	.	0	WBC	1:160798209_T_C	rs569911	160798209	1.34799e-09	EUR	Vuckovic	0	ARNT;BHLHE40;BHLHE41;HIF1A;MAX;MYC;MYCN;USF2
143499	IFFO1	12	6658619	6666581	6444218	6455942	143458	RN7SL391P;TNFRSF1A	0	LYM	12:6445329_G_C	rs2284344	6445329	5.48609e-33	EUR	Vuckovic	1
143499	IFFO1	12	6658619	6666581	6444218	6455942	143458	RN7SL391P;TNFRSF1A	0	WBC	12:6445982_A_C	rs887477	6445982	4.1881e-17	EUR	Vuckovic	1	PLAG1;RREB1;ZBTB7B
143499	IFFO1	12	6658619	6666581	6500497	6503446	143466	.	0	LYM	12:6502832_A_G	rs10466905	6502832	4.32e-137	transEthnic	Chen	0
143499	IFFO1	12	6658619	6666581	6503447	6513548	143467	.	0	LYM	12:6503500_G_C	rs12296430	6503500	3.06263e-110	EUR	Vuckovic	0
143499	IFFO1	12	6658619	6666581	6503447	6513548	143467	.	0	LYM	12:6506390_A_G	rs12425441	6506390	1.50868e-39	EUR	Vuckovic	0	KLF1
52057	YOD1	1	207226202	207226352	207249326	207250538	52066	.	0	WBC	1:207250300_G_A	rs1060286	207250300	6.86642e-10	EUR	Vuckovic	0
700585	AGBL3	7	134670203	134673323	134380746	134384611	700504	.	0	LYM	7:134380776_G_A	rs2347694	134380776	2.39081e-14	EUR	Vuckovic	0	IRF4
700585	AGBL3	7	134670203	134673323	134384612	134386883	700505	.	0	WBC	7:134384957_T_A	rs10954464	134384957	2.27252e-15	EUR	Vuckovic	0
700585	AGBL3	7	134670203	134673323	134386884	134390539	700506	.	0	WBC	7:134388083_C_T	rs2347696	134388083	1.1e-18	transEthnic	Chen	0
700585	AGBL3	7	134670203	134673323	134386884	134390539	700506	.	0	LYM	7:134389601_C_G	rs6467551	134389601	2.29e-17	transEthnic	Chen	0
190940	DHRS12;RP11-327P2.5	13	52377096	52384957	50651948	50653018	190399	.	0	LYM	13:50652456_A_C	rs1523178	50652456	2.1e-26	transEthnic	Chen	0	ARID3A
771447	NAA35	9	88551457	88557085	86582688	86585020	770863	MIR7-1	0	WBC	9:86582925_T_TAATA	rs113904294	86582925	2.76617e-25	EUR	Vuckovic	0
771447	NAA35	9	88551457	88557085	86594077	86596433	770867	HNRNPK;RMI1	0	LYM	9:86594798_C_T	rs796004	86594798	4.24e-31	transEthnic	Chen	1	MAZ;PTF1A
771447	NAA35	9	88551457	88557085	86594077	86596433	770867	HNRNPK;RMI1	0	LYM	9:86595070_C_T	rs296887	86595070	3.1999e-24	EUR	Vuckovic	1	SP4
771447	NAA35	9	88551457	88557085	86594077	86596433	770867	HNRNPK;RMI1	0	WBC	9:86595801_G_T	rs796003	86595801	1.99e-32	transEthnic	Chen	1
592020	DTWD2	5	118320592	118325083	118692837	118699719	592118	.	0	LYM	5:118695579_A_G	rs73239280	118695579	7.46e-39	transEthnic	Chen	1
592020	DTWD2	5	118320592	118325083	118710821	118715126	592128	.	0	LYM	5:118713101_T_TA	rs571167884	118713101	1.47152e-34	EUR	Vuckovic	0
592020	DTWD2	5	118320592	118325083	118729276	118734058	592132	.	0	WBC	5:118729327_A_G	rs1045242	118729327	1.27e-22	transEthnic	Chen	0	POU2F1;POU2F2
592020	DTWD2	5	118320592	118325083	118738592	118746252	592136	.	0	WBC	5:118739748_T_G	rs6894901	118739748	6.69614e-22	EUR	Vuckovic	0	HOXD10;IRF5
705129	GIMAP1	7	150405092	150414324	150208948	150221621	705071	GIMAP7;STRADBP1	1	LYM	7:150209636_G_T	rs55700285	150209636	8.09505e-23	EUR	Vuckovic	0
705129	GIMAP1	7	150405092	150414324	150292937	150296069	705101	.	1	LYM	7:150294434_A_G	rs35873531	150294434	2.32e-25	transEthnic	Chen	0
676321	ZPBP	7	50160150	50161011	50443439	50452435	676401	.	0	LYM	7:50444152_G_T	rs150640087	50444152	1.11946e-12	EUR	Vuckovic	0	FUBP1;IRF1;IRF2;IRF3;IRF4;IRF5;IRF8;IRF9;PBX2;PROP1;SOX18;STAT2;TBX3
781483	PSMD5-AS1;PSMD5	9	123595808	123606549	123679263	123690133	781508	.	1	WBC	9:123680068_A_G	rs10118357	123680068	2.11e-11	transEthnic	Chen	0
781483	PSMD5-AS1;PSMD5	9	123595808	123606549	123679263	123690133	781508	.	1	LYM	9:123689597_C_T	rs3761846	123689597	3.31896e-23	EUR	Vuckovic	1
781483	PSMD5-AS1;PSMD5	9	123595808	123606549	123690134	123691855	781509	TRAF1	1	LYM	9:123691237_G_T	rs1930785	123691237	4.08e-26	transEthnic	Chen	1
781483	PSMD5-AS1;PSMD5	9	123595808	123606549	123691856	123696527	781510	.	1	WBC	9:123693079_C_T	rs10739578	123693079	1.15705e-10	EUR	Vuckovic	0
636813	RP3-512E2.2	6	90646351	90662630	90961466	90963927	636889	.	1	WBC	6:90963614_A_AT	rs148639908	90963614	1.02829e-23	EUR	Vuckovic	0
636813	RP3-512E2.2	6	90646351	90662630	90973678	90978602	636895	.	1	LYM	6:90976768_G_A	rs72928038	90976768	4.03539e-38	EUR	Vuckovic	1	ELF3;ELK3;ERG;ETS1;FEV;STAT3
636813	RP3-512E2.2	6	90646351	90662630	90973678	90978602	636895	.	1	LYM	6:90976768_A_G	rs72928038	90976768	2.18e-37	transEthnic	Chen	1
636813	RP3-512E2.2	6	90646351	90662630	90994724	90997205	636899	.	1	WBC	6:90996349_C_T	rs4142967	90996349	1.11e-26	transEthnic	Chen	0
95893	MXI1;RP11-549L6.3	10	111965601	111972285	112026641	112034960	95911	.	0	WBC	10:112029405_A_T	rs10509912	112029405	8.81e-18	transEthnic	Chen	1
445208	NEK10	3	27409028	27411081	27498073	27510494	445232	.	0	LYM	3:27506780_CA_C	rs749067572	27506780	5.01683e-10	EUR	Vuckovic	0
445208	NEK10	3	27409028	27411081	27749611	27758053	445286	.	0	LYM	3:27757018_G_T	rs2371108	27757018	2.33103e-32	EUR	Vuckovic	1	GLI1;GLI2;GLI3;ZIC3
445208	NEK10	3	27409028	27411081	27749611	27758053	445286	.	0	WBC	3:27757018_G_T	rs2371108	27757018	3.03013e-22	EUR	Vuckovic	1	GLI1;GLI2;GLI3;ZIC3
445208	NEK10	3	27409028	27411081	27749611	27758053	445286	.	0	WBC	3:27757018_G_T	rs2371108	27757018	2.2e-25	transEthnic	Chen	1	GLI1;GLI2;GLI3;ZIC3
445208	NEK10	3	27409028	27411081	28275421	28285255	445460	CMC1	0	LYM	3:28284622_C_G	rs75831154	28284622	1.92e-44	transEthnic	Chen	1
445208	NEK10	3	27409028	27411081	28285256	28286488	445461	.	0	LYM	3:28286261_C_T	rs10510607	28286261	7.88e-10	EAS	Chen	0
442202	AC144521.1;SATB1;TBC1D5	3	18484341	18492607	18750447	18752369	442302	.	1	LYM	3:18751611_A_G	rs35963943	18751611	6.7e-44	transEthnic	Chen	0
442202	AC144521.1;SATB1;TBC1D5	3	18484341	18492607	18756291	18762018	442306	.	1	LYM	3:18761623_C_CT	rs35961074	18761623	8.76323e-39	EUR	Vuckovic	0
442202	AC144521.1;SATB1;TBC1D5	3	18484341	18492607	18756291	18762018	442306	.	1	WBC	3:18761623_C_CT	rs35961074	18761623	3.46138e-14	EUR	Vuckovic	0
442202	AC144521.1;SATB1;TBC1D5	3	18484341	18492607	18762019	18767590	442307	.	1	WBC	3:18764275_A_G	rs4487258	18764275	2.46e-13	transEthnic	Chen	0	FOXO1
477158	MSL2	3	135913712	135916257	136612468	136629713	477334	.	0	LYM	3:136622560_C_T	rs6800032	136622560	1.01e-26	transEthnic	Chen	0
477158	MSL2	3	135913712	135916257	136632320	136635983	477336	.	0	WBC	3:136633571_A_T	rs2117009	136633571	2.49e-14	transEthnic	Chen	0
477158	MSL2	3	135913712	135916257	136669745	136674450	477345	.	0	WBC	3:136671890_G_A	rs835649	136671890	1.79794e-10	EUR	Vuckovic	0
455649	RP11-245J9.4	3	63996744	63998366	63822754	63833060	455600	.	0	WBC	3:63823014_A_AT	rs35256080	63823014	7.62764e-12	EUR	Vuckovic	0
455649	RP11-245J9.4	3	63996744	63998366	63822754	63833060	455600	.	0	WBC	3:63833050_C_T	rs832187	63833050	3.54e-14	transEthnic	Chen	0
480398	RNU6-428P	3	146288053	146292128	145914757	145924758	480292	.	0	LYM	3:145924454_A_C	rs143201630	145924454	3.15e-12	transEthnic	Chen	0
480398	RNU6-428P	3	146288053	146292128	145947297	145950713	480300	.	0	LYM	3:145948418_G_C	rs529174107	145948418	9.53526e-16	EUR	Vuckovic	0
483659	TIPARP-AS1;TIPARP	3	156385298	156394032	156790502	156798865	483803	.	0	WBC	3:156797208_T_G	rs55730982	156797208	7.62848e-11	EUR	Vuckovic	0
483659	TIPARP-AS1;TIPARP	3	156385298	156394032	156790502	156798865	483803	.	0	WBC	3:156797225_C_T	rs56082403	156797225	2.09e-14	transEthnic	Chen	0
592044	CTB-161M19.4;DMXL1;snoU13	5	118397519	118414804	118692837	118699719	592118	.	1	LYM	5:118695579_A_G	rs73239280	118695579	7.46e-39	transEthnic	Chen	1
592044	CTB-161M19.4;DMXL1;snoU13	5	118397519	118414804	118710821	118715126	592128	.	1	LYM	5:118713101_T_TA	rs571167884	118713101	1.47152e-34	EUR	Vuckovic	0
592044	CTB-161M19.4;DMXL1;snoU13	5	118397519	118414804	118729276	118734058	592132	.	1	WBC	5:118729327_A_G	rs1045242	118729327	1.27e-22	transEthnic	Chen	0	POU2F1;POU2F2
592044	CTB-161M19.4;DMXL1;snoU13	5	118397519	118414804	118738592	118746252	592136	.	1	WBC	5:118739748_T_G	rs6894901	118739748	6.69614e-22	EUR	Vuckovic	0	HOXD10;IRF5
340639	AC073255.1	2	30654269	30656625	30473066	30490061	340596	.	0	WBC	2:30474515_A_C	rs73925103	30474515	1.99239e-10	EUR	Vuckovic	0
593249	SNX2	5	122109131	122111879	122114735	122117254	593253	.	0	WBC	5:122116271_C_T	rs4836245	122116271	7.99e-11	transEthnic	Chen	0
100122	FAM53B	10	126429450	126437199	126347398	126349049	100100	.	0	WBC	10:126348565_G_A	rs3781454	126348565	2.31362e-28	EUR	Vuckovic	0
100122	FAM53B	10	126429450	126437199	126347398	126349049	100100	.	0	WBC	10:126348565_A_G	rs3781454	126348565	6.68e-39	transEthnic	Chen	0
100122	FAM53B	10	126429450	126437199	126353441	126359894	100103	.	0	LYM	10:126358073_G_T	rs10794175	126358073	3.32645e-24	EUR	Vuckovic	0
100122	FAM53B	10	126429450	126437199	126380617	126385115	100108	.	0	LYM	10:126383088_A_C	rs11245333	126383088	1.22e-24	transEthnic	Chen	1
705056	GIMAP8	7	150146693	150148514	150208948	150221621	705071	GIMAP7;STRADBP1	0	LYM	7:150209636_G_T	rs55700285	150209636	8.09505e-23	EUR	Vuckovic	0
227304	NEK9;RP11-950C14.7	14	75592888	75594848	75964666	75969547	227402	.	0	LYM	14:75968608_A_G	rs9323612	75968608	9.06179e-36	EUR	Vuckovic	0	IRF5;ONECUT2;IRF5;ONECUT2
227304	NEK9;RP11-950C14.7	14	75592888	75594848	75964666	75969547	227402	.	0	LYM	14:75968608_A_G	rs9323612	75968608	1.32e-40	transEthnic	Chen	0	IRF5;ONECUT2;IRF5;ONECUT2
227304	NEK9;RP11-950C14.7	14	75592888	75594848	75969548	75985681	227403	.	0	WBC	14:75981856_T_C	rs175714	75981856	1.13803e-09	EUR	Vuckovic	1	CTCF;GLIS3;INSM1;PLAG1;ZNF219
143510	ACRBP;ING4	12	6754441	6771398	6500497	6503446	143466	.	1	LYM	12:6502832_A_G	rs10466905	6502832	4.32e-137	transEthnic	Chen	0
596014	HINT1;LYRM7	5	130496607	130508491	130619934	130641205	596047	.	0	LYM	5:130628103_A_G	rs78623258	130628103	8.21468e-17	EUR	Vuckovic	1
724747	CLVS1	8	61957180	61969911	61681961	61682652	724649	.	0	WBC	8:61682027_C_T	rs35254359	61682027	1.2e-12	EAS	Chen	0
477171	PCCB	3	135959173	135969665	136632320	136635983	477336	.	0	WBC	3:136633571_A_T	rs2117009	136633571	2.49e-14	transEthnic	Chen	0
477171	PCCB	3	135959173	135969665	136669745	136674450	477345	.	0	WBC	3:136671890_G_A	rs835649	136671890	1.79794e-10	EUR	Vuckovic	0
656128	ZBTB2	6	151710012	151713914	151716137	151721759	656130	.	1	WBC	6:151721749_A_G	rs7771156	151721749	5.79e-10	transEthnic	Chen	0
260647	CARHSP1;RP11-77H9.6	16	8953138	8972854	9026276	9039807	260661	.	0	LYM	16:9028541_G_C	rs1677490	9028541	1.71078e-09	EUR	Vuckovic	0
260647	CARHSP1;RP11-77H9.6	16	8953138	8972854	9026276	9039807	260661	.	0	LYM	16:9028541_C_G	rs1677490	9028541	5.7e-10	transEthnic	Chen	0
52053	PFKFB2	1	207221568	207223320	207249326	207250538	52066	.	0	WBC	1:207250300_G_A	rs1060286	207250300	6.86642e-10	EUR	Vuckovic	0
95999	SMC3	10	112327256	112329436	111965601	111972285	95893	MXI1;RP11-549L6.3	0	WBC	10:111969919_C_T	rs113511609	111969919	1.84364e-10	EUR	Vuckovic	1
120488	CD5	11	60865719	60872205	60778642	60793816	120469	.	1	LYM	11:60789643_A_C	rs55753183	60789643	3.2154e-14	EUR	Vuckovic	1	RELB
120488	CD5	11	60865719	60872205	60778642	60793816	120469	.	1	LYM	11:60789643_A_C	rs55753183	60789643	1.06e-12	transEthnic	Chen	1	RELB
677746	RP11-745C15.2;SEC61G	7	54824893	54827314	56034800	56037803	678073	.	1	LYM	7:56036024_A_G	rs10237524	56036024	9.28e-19	transEthnic	Chen	0
677746	RP11-745C15.2;SEC61G	7	54824893	54827314	56065467	56071394	678085	.	1	WBC	7:56067016_G_T	rs4689	56067016	1.54784e-12	EUR	Vuckovic	0
417398	AURKA;CSTF1	20	54962085	54967538	55957140	55973022	417632	RBM38;RP4-800J21.3	1	WBC	20:55968113_A_G	rs439749	55968113	3e-12	transEthnic	Chen	1
507731	AC021860.1;KLF3;RP11-617D20.1	4	38664202	38668073	38131972	38134736	507565	.	0	WBC	4:38132999_A_G	rs633059	38132999	1.24126e-09	EUR	Vuckovic	1	RUNX3
507731	AC021860.1;KLF3;RP11-617D20.1	4	38664202	38668073	38322640	38325932	507623	.	0	LYM	4:38324007_C_T	rs10433875	38324007	1.42427e-141	EUR	Vuckovic	0
507731	AC021860.1;KLF3;RP11-617D20.1	4	38664202	38668073	38365024	38369079	507639	.	0	WBC	4:38366390_A_G	rs10213458	38366390	1.50907e-17	EUR	Vuckovic	0
507731	AC021860.1;KLF3;RP11-617D20.1	4	38664202	38668073	38365024	38369079	507639	.	0	LYM	4:38366390_A_G	rs10213458	38366390	4.68e-233	transEthnic	Chen	0
507731	AC021860.1;KLF3;RP11-617D20.1	4	38664202	38668073	38369080	38376669	507640	.	0	LYM	4:38372043_G_T	rs1386623	38372043	8.47666e-198	EUR	Vuckovic	0	TP63
133907	ATM;NPAT	11	108093134	108097336	108133111	108138994	133923	.	0	LYM	11:108138003_C_T	rs1800056	108138003	1.7e-13	transEthnic	Chen	0
133907	ATM;NPAT	11	108093134	108097336	108204873	108208169	133946	.	0	LYM	11:108205565_T_C	rs4988135	108205565	1.09326e-10	EUR	Vuckovic	0
482208	MBNL1	3	151958404	151962014	152015734	152021526	482233	.	1	WBC	3:152018102_G_A	rs74497536	152018102	4.73243e-10	EUR	Vuckovic	0
98676	TIAL1	10	121355184	121361301	121021548	121027750	98607	.	1	LYM	10:121026712_A_G	rs7071131	121026712	4.13066e-15	EUR	Vuckovic	0	TBX2
98676	TIAL1	10	121355184	121361301	121047992	121052928	98614	.	1	LYM	10:121049819_A_G	rs11198861	121049819	3.72e-14	transEthnic	Chen	0
512570	NOA1;POLR2B	4	57844956	57846248	57769660	57773084	512544	.	1	WBC	4:57769824_T_C	rs58408429	57769824	7.36694e-22	EUR	Vuckovic	0
512570	NOA1;POLR2B	4	57844956	57846248	57769660	57773084	512544	.	1	WBC	4:57769824_C_T	rs58408429	57769824	2.75e-31	transEthnic	Chen	0
512570	NOA1;POLR2B	4	57844956	57846248	57777711	57782468	512550	.	1	LYM	4:57781347_C_T	rs7658601	57781347	1.23e-22	transEthnic	Chen	0	GLI1;IKZF1;KLF15
426998	AP001412.1;DSCR3	21	38635925	38642685	38790326	38800780	427054	.	0	WBC	21:38796769_AT_A	rs59874990	38796769	2.34331e-15	EUR	Vuckovic	0
426998	AP001412.1;DSCR3	21	38635925	38642685	38810543	38816005	427060	.	0	WBC	21:38813979_A_G	rs2835742	38813979	9.12e-17	transEthnic	Chen	0
12631	SSBP3	1	54875902	54879620	54925020	54932079	12646	.	0	WBC	1:54926524_AAT_A	rs200637013	54926524	3.83461e-09	EUR	Vuckovic	1
229048	SNORA79	14	81667655	81671398	81942009	81946222	229130	.	0	LYM	14:81942929_C_G	rs17094188	81942929	8.36e-10	transEthnic	Chen	0
229048	SNORA79	14	81667655	81671398	81968021	81979647	229137	.	0	LYM	14:81972441_T_C	rs11499034	81972441	1.45858e-11	EUR	Vuckovic	0	TCF12
27516	EXTL2;SLC30A7	1	101360898	101363055	101582637	101588005	27592	.	0	LYM	1:101587811_G_A	rs11577369	101587811	4.39554e-39	EUR	Vuckovic	0
27516	EXTL2;SLC30A7	1	101360898	101363055	101703633	101709881	27621	.	0	LYM	1:101704532_G_T	rs3737577	101704532	1.47006e-23	EUR	Vuckovic	1
27516	EXTL2;SLC30A7	1	101360898	101363055	101703633	101709881	27621	.	0	LYM	1:101704577_C_G	rs41287280	101704577	5.91119e-36	EUR	Vuckovic	1	ATF6
27516	EXTL2;SLC30A7	1	101360898	101363055	101728687	101735992	27639	.	0	LYM	1:101735917_C_T	rs2392239	101735917	1.59914e-17	EUR	Vuckovic	0
27516	EXTL2;SLC30A7	1	101360898	101363055	101736425	101745732	27641	.	0	LYM	1:101744646_C_G	rs77046277	101744646	6.93249e-136	EUR	Vuckovic	1
27516	EXTL2;SLC30A7	1	101360898	101363055	101736425	101745732	27641	.	0	WBC	1:101744646_C_G	rs77046277	101744646	2.75283e-14	EUR	Vuckovic	1
27516	EXTL2;SLC30A7	1	101360898	101363055	101736425	101745732	27641	.	0	LYM	1:101744646_C_G	rs77046277	101744646	1.88e-200	transEthnic	Chen	1
27516	EXTL2;SLC30A7	1	101360898	101363055	101736425	101745732	27641	.	0	LYM	1:101744646_C_G	rs77046277	101744646	4.18e-57	EAS	Chen	1
27516	EXTL2;SLC30A7	1	101360898	101363055	101736425	101745732	27641	.	0	WBC	1:101744646_C_G	rs77046277	101744646	4.22e-23	transEthnic	Chen	1
27516	EXTL2;SLC30A7	1	101360898	101363055	101736425	101745732	27641	.	0	WBC	1:101744646_C_G	rs77046277	101744646	2.54e-11	EAS	Chen	1
673492	CDK13;RP11-467D6.1	7	39988554	39992006	40055372	40075010	673508	.	1	LYM	7:40057536_A_T	rs773410	40057536	2.42e-22	transEthnic	Chen	0
673492	CDK13;RP11-467D6.1	7	39988554	39992006	40055372	40075010	673508	.	1	LYM	7:40060707_T_C	rs532636967	40060707	1.22162e-20	EUR	Vuckovic	0
27596	SCARNA16	1	101596382	101602313	101703633	101709881	27621	.	1	LYM	1:101704532_G_T	rs3737577	101704532	1.47006e-23	EUR	Vuckovic	1
27596	SCARNA16	1	101596382	101602313	101703633	101709881	27621	.	1	LYM	1:101704577_C_G	rs41287280	101704577	5.91119e-36	EUR	Vuckovic	1	ATF6
27596	SCARNA16	1	101596382	101602313	101728687	101735992	27639	.	1	LYM	1:101735917_C_T	rs2392239	101735917	1.59914e-17	EUR	Vuckovic	0
27596	SCARNA16	1	101596382	101602313	101736425	101745732	27641	.	1	LYM	1:101744646_C_G	rs77046277	101744646	6.93249e-136	EUR	Vuckovic	1
27596	SCARNA16	1	101596382	101602313	101736425	101745732	27641	.	1	WBC	1:101744646_C_G	rs77046277	101744646	2.75283e-14	EUR	Vuckovic	1
27596	SCARNA16	1	101596382	101602313	101736425	101745732	27641	.	1	LYM	1:101744646_C_G	rs77046277	101744646	1.88e-200	transEthnic	Chen	1
27596	SCARNA16	1	101596382	101602313	101736425	101745732	27641	.	1	LYM	1:101744646_C_G	rs77046277	101744646	4.18e-57	EAS	Chen	1
27596	SCARNA16	1	101596382	101602313	101736425	101745732	27641	.	1	WBC	1:101744646_C_G	rs77046277	101744646	4.22e-23	transEthnic	Chen	1
27596	SCARNA16	1	101596382	101602313	101736425	101745732	27641	.	1	WBC	1:101744646_C_G	rs77046277	101744646	2.54e-11	EAS	Chen	1
4191	CAPZB	1	19810353	19813225	19975463	19986146	4218	.	0	LYM	1:19978895_A_G	rs753612	19978895	2.49e-11	transEthnic	Chen	0	MAF;MAFA;MAFB
4191	CAPZB	1	19810353	19813225	19975463	19986146	4218	.	0	LYM	1:19981451_A_G	rs3828101	19981451	6.00646e-11	EUR	Vuckovic	0	EGR4
675652	HUS1	7	48018389	48019717	48115109	48117507	675681	.	1	WBC	7:48116823_C_T	rs2686802	48116823	5.09e-11	transEthnic	Chen	0
205880	GPR18	13	99912404	99916440	99812253	99816536	205859	.	1	LYM	13:99815898_G_A	rs9513573	99815898	3.19761e-10	EUR	Vuckovic	0
205880	GPR18	13	99912404	99916440	99812253	99816536	205859	.	1	LYM	13:99815898_A_G	rs9513573	99815898	4.26e-11	transEthnic	Chen	0
27567	DPH5;RP11-421L21.3	1	101490474	101494238	101582637	101588005	27592	.	0	LYM	1:101587811_G_A	rs11577369	101587811	4.39554e-39	EUR	Vuckovic	0
27567	DPH5;RP11-421L21.3	1	101490474	101494238	101655476	101656929	27615	.	0	LYM	1:101656689_C_T	rs74106749	101656689	4.51866e-26	EUR	Vuckovic	0
27567	DPH5;RP11-421L21.3	1	101490474	101494238	101703633	101709881	27621	.	0	LYM	1:101704532_G_T	rs3737577	101704532	1.47006e-23	EUR	Vuckovic	1
27567	DPH5;RP11-421L21.3	1	101490474	101494238	101703633	101709881	27621	.	0	LYM	1:101704577_C_G	rs41287280	101704577	5.91119e-36	EUR	Vuckovic	1	ATF6
27567	DPH5;RP11-421L21.3	1	101490474	101494238	101728687	101735992	27639	.	0	LYM	1:101735917_C_T	rs2392239	101735917	1.59914e-17	EUR	Vuckovic	0
27567	DPH5;RP11-421L21.3	1	101490474	101494238	101736425	101745732	27641	.	0	LYM	1:101744646_C_G	rs77046277	101744646	6.93249e-136	EUR	Vuckovic	1
27567	DPH5;RP11-421L21.3	1	101490474	101494238	101736425	101745732	27641	.	0	WBC	1:101744646_C_G	rs77046277	101744646	2.75283e-14	EUR	Vuckovic	1
27567	DPH5;RP11-421L21.3	1	101490474	101494238	101736425	101745732	27641	.	0	LYM	1:101744646_C_G	rs77046277	101744646	1.88e-200	transEthnic	Chen	1
27567	DPH5;RP11-421L21.3	1	101490474	101494238	101736425	101745732	27641	.	0	LYM	1:101744646_C_G	rs77046277	101744646	4.18e-57	EAS	Chen	1
27567	DPH5;RP11-421L21.3	1	101490474	101494238	101736425	101745732	27641	.	0	WBC	1:101744646_C_G	rs77046277	101744646	4.22e-23	transEthnic	Chen	1
27567	DPH5;RP11-421L21.3	1	101490474	101494238	101736425	101745732	27641	.	0	WBC	1:101744646_C_G	rs77046277	101744646	2.54e-11	EAS	Chen	1
560145	CTC-461F20.1;FAM134B	5	16616413	16620113	16627838	16635086	560151	.	1	LYM	5:16634559_G_A	rs11738146	16634559	7.44843e-12	EUR	Vuckovic	0
560145	CTC-461F20.1;FAM134B	5	16616413	16620113	16627838	16635086	560151	.	1	LYM	5:16634559_A_G	rs11738146	16634559	8.11e-11	transEthnic	Chen	0
682717	RHBDD2	7	75471491	75472111	75650283	75659209	682754	.	0	WBC	7:75654977_A_G	rs113570449	75654977	7.35e-16	transEthnic	Chen	0
270147	CETP	16	56995565	57000215	57072523	57083342	270159	.	1	LYM	16:57075180_A_G	rs7192652	57075180	1.12986e-25	EUR	Vuckovic	1	NFIA+NFIB+NFIC+NFIX;TAL1;NFIA+NFIB+NFIC+NFIX;TAL1
270147	CETP	16	56995565	57000215	57072523	57083342	270159	.	1	LYM	16:57075180_A_G	rs7192652	57075180	1.08e-27	transEthnic	Chen	1	NFIA+NFIB+NFIC+NFIX;TAL1;NFIA+NFIB+NFIC+NFIX;TAL1
669325	CBX3;HNRNPA2B1	7	26238186	26246475	26134991	26138004	669286	.	0	LYM	7:26135490_C_T	rs35006008	26135490	8.45e-13	transEthnic	Chen	0
669325	CBX3;HNRNPA2B1	7	26238186	26246475	27203006	27207966	669619	.	0	WBC	7:27204732_A_C	rs35355140	27204732	6.77e-12	transEthnic	Chen	1
145284	CDKN1B	12	12864726	12871976	12520463	12529777	145195	.	0	LYM	12:12521151_C_A	rs61923561	12521151	1.32904e-21	EUR	Vuckovic	0	TAL1
145284	CDKN1B	12	12864726	12871976	12616630	12622993	145218	.	0	LYM	12:12622136_A_G	rs4763832	12622136	2.87902e-10	EUR	Vuckovic	0
334448	AC011747.7;ID2	2	8821099	8824736	7635561	7636652	334110	.	1	LYM	2:7636335_T_C	rs1439965	7636335	2.48176e-19	EUR	Vuckovic	0	ARID3A;POU3F2
328883	CTC-378H22.1;POU2F2	19	42628923	42637124	42744674	42757044	328911	AC006486.1;ERF;GSK3A	0	WBC	19:42755698_A_G	rs2267630	42755698	9.8e-18	transEthnic	Chen	0
328883	CTC-378H22.1;POU2F2	19	42628923	42637124	42766878	42775581	328915	.	0	WBC	19:42767593_T_C	rs113028115	42767593	2.43949e-15	EUR	Vuckovic	0
625385	MCM3	6	52145449	52149664	52288616	52291522	625426	.	0	WBC	6:52290927_T_C	rs719395	52290927	1.74363e-11	EUR	Vuckovic	0
699535	MKLN1-AS;MKLN1	7	131010766	131014763	130741391	130742125	699468	.	0	WBC	7:130742066_A_G	rs7803075	130742066	4.97365e-27	EUR	Vuckovic	1
699535	MKLN1-AS;MKLN1	7	131010766	131014763	130741391	130742125	699468	.	0	WBC	7:130742066_A_G	rs7803075	130742066	2.66e-30	transEthnic	Chen	1
699535	MKLN1-AS;MKLN1	7	131010766	131014763	130744567	130747692	699470	.	0	LYM	7:130747306_A_G	rs7793008	130747306	2.58857e-17	EUR	Vuckovic	0	FOXO1;IRF3;IRF4;IRF7;IRF9
699535	MKLN1-AS;MKLN1	7	131010766	131014763	130760184	130763901	699472	.	0	LYM	7:130760318_G_T	rs66871626	130760318	1.34e-20	transEthnic	Chen	0	PAX5
512394	AASDH;RP11-646I6.5	4	57252367	57255776	57763986	57769659	512543	.	1	LYM	4:57767327_T_A	rs7665147	57767327	1.09287e-17	EUR	Vuckovic	0
512394	AASDH;RP11-646I6.5	4	57252367	57255776	57769660	57773084	512544	.	1	WBC	4:57769824_T_C	rs58408429	57769824	7.36694e-22	EUR	Vuckovic	0
512394	AASDH;RP11-646I6.5	4	57252367	57255776	57769660	57773084	512544	.	1	WBC	4:57769824_C_T	rs58408429	57769824	2.75e-31	transEthnic	Chen	0
512394	AASDH;RP11-646I6.5	4	57252367	57255776	57777711	57782468	512550	.	1	LYM	4:57781347_C_T	rs7658601	57781347	1.23e-22	transEthnic	Chen	0	GLI1;IKZF1;KLF15
497878	BLOC1S4	4	6711924	6729628	6969500	6970966	497930	.	0	WBC	4:6969919_A_G	rs6831368	6969919	4.06494e-20	EUR	Vuckovic	0
497878	BLOC1S4	4	6711924	6729628	6969500	6970966	497930	.	0	WBC	4:6969919_A_G	rs6831368	6969919	4.04e-24	transEthnic	Chen	0
497878	BLOC1S4	4	6711924	6729628	6989254	6991224	497937	.	0	WBC	4:6989794_G_A	rs143896995	6989794	1.35417e-14	EUR	Vuckovic	0
241475	ANKRD63;PLCB2	15	40566825	40581870	40384353	40393836	241426	.	0	LYM	15:40388492_T_A	rs11634257	40388492	3.29873e-11	EUR	Vuckovic	0	BCL6;NFATC2;NFATC3;STAT3
34279	TXNIP	1	145427517	145441089	145528091	145538553	34297	.	0	WBC	1:145529681_C_T	rs6424378	145529681	1.15e-17	AFR	Chen	0
34279	TXNIP	1	145427517	145441089	145528091	145538553	34297	.	0	WBC	1:145529681_C_T	rs6424378	145529681	7.29e-15	transEthnic	Chen	0
116600	PTPRJ	11	48001307	48004168	47945939	47954358	116587	.	0	LYM	11:47947658_C_T	rs7927682	47947658	1.32e-50	transEthnic	Chen	0
116600	PTPRJ	11	48001307	48004168	47959740	47963530	116590	.	0	WBC	11:47960210_C_T	rs1227995	47960210	7.43e-43	transEthnic	Chen	0
116600	PTPRJ	11	48001307	48004168	47963531	47972234	116591	.	0	WBC	11:47965189_C_G	rs1227996	47965189	1.89603e-32	EUR	Vuckovic	0
116600	PTPRJ	11	48001307	48004168	48021105	48027353	116605	.	0	LYM	11:48024505_GA_G	rs5791797	48024505	1.15898e-48	EUR	Vuckovic	0
177196	RP11-131L12.2;SUDS3	12	118813520	118817622	120101527	120113352	177581	PRKAB1;RP11-768F21.1	0	WBC	12:120109284_AGGCACCTCTTCACAGGAC_A	rs138621699	120109284	1.27521e-16	EUR	Vuckovic	0
529881	RP11-380D23.1	4	111435499	111440690	110933499	110941936	529730	.	0	WBC	4:110941802_C_T	rs11098063	110941802	5.82e-11	EAS	Chen	0
529881	RP11-380D23.1	4	111435499	111440690	110944642	110946943	529733	.	0	WBC	4:110945966_C_T	rs720419	110945966	8.83e-13	transEthnic	Chen	0
30764	C1orf162	1	112014292	112018606	111751489	111755335	30657	.	0	WBC	1:111751534_A_T	rs2783441	111751534	5.17e-12	AFR	Chen	0
30764	C1orf162	1	112014292	112018606	112142663	112147929	30813	.	0	LYM	1:112143035_T_C	rs2800883	112143035	1.2289e-10	EUR	Vuckovic	0	REL;TEAD1;TEAD4
30764	C1orf162	1	112014292	112018606	112188890	112205342	30827	KRT18P57;RNU6-151P	0	WBC	1:112195091_A_G	rs473068	112195091	1.37e-13	transEthnic	Chen	0
158130	RP11-977G19.5;SMARCC2	12	56581323	56586730	56434788	56438101	158096	RP11-603J24.4;RPS26	0	LYM	12:56435929_C_G	rs1131017	56435929	3.61451e-11	EUR	Vuckovic	1
158130	RP11-977G19.5;SMARCC2	12	56581323	56586730	56434788	56438101	158096	RP11-603J24.4;RPS26	0	LYM	12:56435929_C_G	rs1131017	56435929	4.07e-10	transEthnic	Chen	1
57826	LEFTY1	1	226098282	226100464	225959885	225963200	57796	.	0	LYM	1:225962264_A_AGG	rs151029532	225962264	1.52147e-15	EUR	Vuckovic	0
57826	LEFTY1	1	226098282	226100464	225959885	225963200	57796	.	0	LYM	1:225962525_A_G	rs1849685	225962525	3.61e-17	transEthnic	Chen	0
282856	RAI1	17	17583162	17594137	17707013	17715859	282873	.	0	LYM	17:17715317_C_G	rs2297508	17715317	8.65526e-26	EUR	Vuckovic	0	ZBTB7B
512410	PAICS;PPAT	4	57301054	57308816	57763986	57769659	512543	.	1	LYM	4:57767327_T_A	rs7665147	57767327	1.09287e-17	EUR	Vuckovic	0
512410	PAICS;PPAT	4	57301054	57308816	57769660	57773084	512544	.	1	WBC	4:57769824_T_C	rs58408429	57769824	7.36694e-22	EUR	Vuckovic	0
512410	PAICS;PPAT	4	57301054	57308816	57769660	57773084	512544	.	1	WBC	4:57769824_C_T	rs58408429	57769824	2.75e-31	transEthnic	Chen	0
512410	PAICS;PPAT	4	57301054	57308816	57777711	57782468	512550	.	1	LYM	4:57781347_C_T	rs7658601	57781347	1.23e-22	transEthnic	Chen	0	GLI1;IKZF1;KLF15
8310	C1orf109;CDCA8	1	38156332	38160858	37937165	37944375	8254	LINC01137;ZC3H12A	0	WBC	1:37939999_A_G	rs75785507	37939999	3.08e-13	transEthnic	Chen	1
445496	AZI2;ZCWPW2	3	28387145	28394374	27749611	27758053	445286	.	1	LYM	3:27757018_G_T	rs2371108	27757018	2.33103e-32	EUR	Vuckovic	1	GLI1;GLI2;GLI3;ZIC3
445496	AZI2;ZCWPW2	3	28387145	28394374	27749611	27758053	445286	.	1	WBC	3:27757018_G_T	rs2371108	27757018	3.03013e-22	EUR	Vuckovic	1	GLI1;GLI2;GLI3;ZIC3
445496	AZI2;ZCWPW2	3	28387145	28394374	27749611	27758053	445286	.	1	WBC	3:27757018_G_T	rs2371108	27757018	2.2e-25	transEthnic	Chen	1	GLI1;GLI2;GLI3;ZIC3
565748	DNAJC21	5	34928579	34934176	35857903	35863083	566061	.	0	LYM	5:35859011_C_G	rs11567699	35859011	2.75085e-117	EUR	Vuckovic	1	MYOD1;NEUROD1;ZBTB18;MYOD1;NEUROD1;ZBTB18
565748	DNAJC21	5	34928579	34934176	35857903	35863083	566061	.	0	LYM	5:35859011_C_G	rs11567699	35859011	2.83e-144	transEthnic	Chen	1	MYOD1;NEUROD1;ZBTB18;MYOD1;NEUROD1;ZBTB18
277673	COTL1	16	84650206	84656750	84581257	84593667	277657	.	0	LYM	16:84582965_C_T	rs247826	84582965	7.89519e-48	EUR	Vuckovic	1	HAND1;MBD2;HAND1;MBD2
277673	COTL1	16	84650206	84656750	84581257	84593667	277657	.	0	WBC	16:84582965_C_T	rs247826	84582965	2.90748e-41	EUR	Vuckovic	1	HAND1;MBD2;HAND1;MBD2
277673	COTL1	16	84650206	84656750	84581257	84593667	277657	.	0	LYM	16:84582965_C_T	rs247826	84582965	2.09e-64	transEthnic	Chen	1	HAND1;MBD2;HAND1;MBD2
277673	COTL1	16	84650206	84656750	84581257	84593667	277657	.	0	WBC	16:84582965_C_T	rs247826	84582965	3.65e-55	transEthnic	Chen	1	HAND1;MBD2;HAND1;MBD2
144307	#N/A	12	9808992	9809309	9904414	9911471	144347	.	1	WBC	12:9905690_A_G	rs11052877	9905690	1.42598e-34	EUR	Vuckovic	1
144307	#N/A	12	9808992	9809309	9904414	9911471	144347	.	1	LYM	12:9905690_A_G	rs11052877	9905690	1.49e-290	transEthnic	Chen	1
144307	#N/A	12	9808992	9809309	9904414	9911471	144347	.	1	WBC	12:9905690_A_G	rs11052877	9905690	4.08e-43	transEthnic	Chen	1
144307	#N/A	12	9808992	9809309	9904414	9911471	144347	.	1	LYM	12:9905851_A_C	rs917911	9905851	1.74e-14	EAS	Chen	1
144307	#N/A	12	9808992	9809309	9904414	9911471	144347	.	1	LYM	12:9910132_C_A	rs10844706	9910132	3.60773e-226	EUR	Vuckovic	0	FOXC1;FOXF2
144307	#N/A	12	9808992	9809309	9904414	9911471	144347	.	1	LYM	12:9911087_A_T	rs3176792	9911087	9.2948e-23	EUR	Vuckovic	1
144307	#N/A	12	9808992	9809309	9914118	9918032	144349	.	1	LYM	12:9916640_C_T	rs3136559	9916640	9.47043e-206	EUR	Vuckovic	0	NR6A1;PGR
458021	FOXP1;RP11-154H23.3	3	71631753	71634136	71355050	71356825	457940	.	0	LYM	3:71355240_G_C	rs35592432	71355240	1.63601e-55	EUR	Vuckovic	1	ELF1;ELF2;ETS1;ETS2
250017	TLE3	15	70384703	70393665	70030765	70035475	249924	.	0	LYM	15:70033578_A_G	rs34025077	70033578	2.08972e-21	EUR	Vuckovic	0	NR1H2;NR2F2;PPARA;PPARG;RXRA;TCF7
250017	TLE3	15	70384703	70393665	70030765	70035475	249924	.	0	LYM	15:70033578_A_G	rs34025077	70033578	1.2e-24	transEthnic	Chen	0	NR1H2;NR2F2;PPARA;PPARG;RXRA;TCF7
246874	ADAM10	15	59040631	59042709	58772467	58772815	246797	.	0	WBC	15:58772807_C_T	rs11638256	58772807	3.98e-12	transEthnic	Chen	0
512418	RP11-393M11.2;SRP72	4	57329893	57335405	57763986	57769659	512543	.	1	LYM	4:57767327_T_A	rs7665147	57767327	1.09287e-17	EUR	Vuckovic	0
512418	RP11-393M11.2;SRP72	4	57329893	57335405	57769660	57773084	512544	.	1	WBC	4:57769824_T_C	rs58408429	57769824	7.36694e-22	EUR	Vuckovic	0
512418	RP11-393M11.2;SRP72	4	57329893	57335405	57769660	57773084	512544	.	1	WBC	4:57769824_C_T	rs58408429	57769824	2.75e-31	transEthnic	Chen	0
512418	RP11-393M11.2;SRP72	4	57329893	57335405	57777711	57782468	512550	.	1	LYM	4:57781347_C_T	rs7658601	57781347	1.23e-22	transEthnic	Chen	0	GLI1;IKZF1;KLF15
250012	MIR629	15	70369699	70379374	70030765	70035475	249924	.	0	LYM	15:70033578_A_G	rs34025077	70033578	2.08972e-21	EUR	Vuckovic	0	NR1H2;NR2F2;PPARA;PPARG;RXRA;TCF7
250012	MIR629	15	70369699	70379374	70030765	70035475	249924	.	0	LYM	15:70033578_A_G	rs34025077	70033578	1.2e-24	transEthnic	Chen	0	NR1H2;NR2F2;PPARA;PPARG;RXRA;TCF7
145286	APOLD1;RP11-180M15.4	12	12874876	12880508	12520463	12529777	145195	.	0	LYM	12:12521151_C_A	rs61923561	12521151	1.32904e-21	EUR	Vuckovic	0	TAL1
145286	APOLD1;RP11-180M15.4	12	12874876	12880508	12616630	12622993	145218	.	0	LYM	12:12622136_A_G	rs4763832	12622136	2.87902e-10	EUR	Vuckovic	0
734295	GS1-251I9.4;OTUD6B	8	92072711	92084059	90993282	91004383	733936	.	0	LYM	8:90995426_C_T	rs118026302	90995426	5.12493e-19	EUR	Vuckovic	1	ESR1;ESR1
734295	GS1-251I9.4;OTUD6B	8	92072711	92084059	90993282	91004383	733936	.	0	LYM	8:90995426_C_T	rs118026302	90995426	1.01e-15	transEthnic	Chen	1	ESR1;ESR1
438430	BHLHE40-AS1;BHLHE40	3	5018512	5025724	4761169	4763161	438348	.	0	LYM	3:4762734_A_T	rs7639927	4762734	2.57e-10	transEthnic	Chen	1
705088	GIMAP4	7	150259416	150265848	150208948	150221621	705071	GIMAP7;STRADBP1	1	LYM	7:150209636_G_T	rs55700285	150209636	8.09505e-23	EUR	Vuckovic	0
328917	CIC;PAFAH1B3;PRR19	19	42783123	42809789	42744674	42757044	328911	AC006486.1;ERF;GSK3A	0	WBC	19:42755698_A_G	rs2267630	42755698	9.8e-18	transEthnic	Chen	0
328917	CIC;PAFAH1B3;PRR19	19	42783123	42809789	42766878	42775581	328915	.	0	WBC	19:42767593_T_C	rs113028115	42767593	2.43949e-15	EUR	Vuckovic	0
44696	GLUL	1	182354704	182363894	182128562	182141851	44629	.	0	WBC	1:182140185_C_G	rs17447211	182140185	3.79e-14	transEthnic	Chen	0	EHF;ELF2;ELF5;ETS1;ETV4;ETV7;FLI1;SPI1
44696	GLUL	1	182354704	182363894	182141852	182147974	44630	.	0	LYM	1:182144119_C_G	rs2489279	182144119	2.80057e-15	EUR	Vuckovic	0	EPAS1;HAND1
44696	GLUL	1	182354704	182363894	182141852	182147974	44630	.	0	LYM	1:182144119_C_G	rs2489279	182144119	6.91e-18	transEthnic	Chen	0	EPAS1;HAND1
613928	SNORA67	6	11709651	11710783	11984364	11992498	614019	RP11-456H18.1	1	LYM	6:11988081_T_G	rs9470670	11988081	3.76503e-11	EUR	Vuckovic	0
23963	LRRC8C;RP11-302M6.4;RP5-1007M22.2	1	90096958	90103624	90172304	90177431	23982	.	0	LYM	1:90174762_C_G	rs1320562	90174762	3.89e-10	transEthnic	Chen	0
700640	C7orf49	7	134853710	134856716	134380746	134384611	700504	.	0	LYM	7:134380776_G_A	rs2347694	134380776	2.39081e-14	EUR	Vuckovic	0	IRF4
432446	GATSL3	22	30683909	30689825	30501043	30515091	432405	.	1	LYM	22:30512258_G_A	rs4823073	30512258	1.01086e-61	EUR	Vuckovic	0	TAL1
260687	C16orf72	16	9172698	9187397	9026276	9039807	260661	.	0	LYM	16:9028541_G_C	rs1677490	9028541	1.71078e-09	EUR	Vuckovic	0
260687	C16orf72	16	9172698	9187397	9026276	9039807	260661	.	0	LYM	16:9028541_C_G	rs1677490	9028541	5.7e-10	transEthnic	Chen	0
136573	PAFAH1B2;RP11-109L13.5	11	117014364	117016742	116762182	116764631	136510	.	0	WBC	11:116764021_C_T	rs672058	116764021	1.58e-12	transEthnic	Chen	0
190649	RNASEH2B-AS1;RNASEH2B	13	51480163	51488473	50543764	50551743	190370	.	1	LYM	13:50548294_CT_C	rs397851545	50548294	1.78312e-28	EUR	Vuckovic	0
190649	RNASEH2B-AS1;RNASEH2B	13	51480163	51488473	50651948	50653018	190399	.	1	LYM	13:50652456_A_C	rs1523178	50652456	2.1e-26	transEthnic	Chen	0	ARID3A
190649	RNASEH2B-AS1;RNASEH2B	13	51480163	51488473	50653452	50659185	190401	DLEU1;DLEU2	1	LYM	13:50655089_G_A	rs763268500	50655089	1.86746e-12	EUR	Vuckovic	1	FEV
34647	BCL9	1	147013180	147018348	147067842	147078725	34670	.	0	WBC	1:147071308_A_G	rs11240092	147071308	2.89e-28	AFR	Chen	1
34647	BCL9	1	147013180	147018348	147067842	147078725	34670	.	0	WBC	1:147071308_A_G	rs11240092	147071308	5.26e-26	transEthnic	Chen	1
653592	HIVEP2	6	143265169	143271164	142794249	142801187	653452	.	1	WBC	6:142800758_T_A	rs9321870	142800758	4.01121e-10	EUR	Vuckovic	0
560100	ZNF622	5	16463414	16467624	16627838	16635086	560151	.	1	LYM	5:16634559_G_A	rs11738146	16634559	7.44843e-12	EUR	Vuckovic	0
560100	ZNF622	5	16463414	16467624	16627838	16635086	560151	.	1	LYM	5:16634559_A_G	rs11738146	16634559	8.11e-11	transEthnic	Chen	0
718395	PPAPDC1B	8	38123630	38127430	38120010	38122364	718393	.	0	LYM	8:38120721_C_T	rs9198	38120721	3.11e-12	transEthnic	Chen	0
718395	PPAPDC1B	8	38123630	38127430	38242580	38252729	718429	LETM2	0	LYM	8:38249932_G_GA	rs746008566	38249932	2.10435e-14	EUR	Vuckovic	0
397102	RQCD1;USP37	2	219431826	219434399	219119543	219131509	397046	AAMP;GPBAR1;RP11-378A13.1	1	WBC	2:219124921_T_A	rs13003334	219124921	3.46691e-17	EUR	Vuckovic	0
625510	TMEM14A	6	52534049	52537238	52288616	52291522	625426	.	0	WBC	6:52290927_T_C	rs719395	52290927	1.74363e-11	EUR	Vuckovic	0
480406	PLSCR5-AS1	3	146305855	146307578	145914757	145924758	480292	.	0	LYM	3:145924454_A_C	rs143201630	145924454	3.15e-12	transEthnic	Chen	0
480406	PLSCR5-AS1	3	146305855	146307578	145947297	145950713	480300	.	0	LYM	3:145948418_G_C	rs529174107	145948418	9.53526e-16	EUR	Vuckovic	0
497885	KIAA0232	4	6773429	6783732	6969500	6970966	497930	.	0	WBC	4:6969919_A_G	rs6831368	6969919	4.06494e-20	EUR	Vuckovic	0
497885	KIAA0232	4	6773429	6783732	6969500	6970966	497930	.	0	WBC	4:6969919_A_G	rs6831368	6969919	4.04e-24	transEthnic	Chen	0
497885	KIAA0232	4	6773429	6783732	6989254	6991224	497937	.	0	WBC	4:6989794_G_A	rs143896995	6989794	1.35417e-14	EUR	Vuckovic	0
497858	MRFAP1	4	6621165	6644594	6969500	6970966	497930	.	0	WBC	4:6969919_A_G	rs6831368	6969919	4.06494e-20	EUR	Vuckovic	0
497858	MRFAP1	4	6621165	6644594	6969500	6970966	497930	.	0	WBC	4:6969919_A_G	rs6831368	6969919	4.04e-24	transEthnic	Chen	0
497858	MRFAP1	4	6621165	6644594	6989254	6991224	497937	.	0	WBC	4:6989794_G_A	rs143896995	6989794	1.35417e-14	EUR	Vuckovic	0
162300	CCT2;MIR3913-1	12	69977699	69979912	69727272	69732200	162239	.	1	WBC	12:69732105_T_C	rs4761234	69732105	8.79216e-13	EUR	Vuckovic	0	NR2F1
162300	CCT2;MIR3913-1	12	69977699	69979912	69727272	69732200	162239	.	1	WBC	12:69732105_C_T	rs4761234	69732105	6.22e-15	transEthnic	Chen	0
162300	CCT2;MIR3913-1	12	69977699	69979912	69736454	69748441	162241	LYZ;RP11-1143G9.4	1	WBC	12:69744014_C_A	rs1800973	69744014	2.01312e-09	EUR	Vuckovic	0
143478	VAMP1	12	6575196	6580413	6444218	6455942	143458	RN7SL391P;TNFRSF1A	1	LYM	12:6445329_G_C	rs2284344	6445329	5.48609e-33	EUR	Vuckovic	1
143478	VAMP1	12	6575196	6580413	6444218	6455942	143458	RN7SL391P;TNFRSF1A	1	WBC	12:6445982_A_C	rs887477	6445982	4.1881e-17	EUR	Vuckovic	1	PLAG1;RREB1;ZBTB7B
260576	TMEM114	16	8621800	8623057	9026276	9039807	260661	.	0	LYM	16:9028541_G_C	rs1677490	9028541	1.71078e-09	EUR	Vuckovic	0
260576	TMEM114	16	8621800	8623057	9026276	9039807	260661	.	0	LYM	16:9028541_C_G	rs1677490	9028541	5.7e-10	transEthnic	Chen	0
6638	MATN1-AS1;MATN1	1	31188386	31193343	31231335	31231740	6646	.	0	WBC	1:31231680_C_T	rs3762297	31231680	6.04991e-22	EUR	Vuckovic	0
746582	RNU6-1255P	8	131078280	131081926	130966272	130971358	746559	.	0	LYM	8:130971289_A_G	rs6470787	130971289	3.2e-24	transEthnic	Chen	1
746582	RNU6-1255P	8	131078280	131081926	130971359	130973264	746560	.	0	LYM	8:130971524_CACT_C	rs10537307	130971524	1.30502e-21	EUR	Vuckovic	1
352482	GKN2	2	69179864	69180629	68612420	68617571	352305	.	1	LYM	2:68615546_A_C	rs34338164	68615546	8.20172e-27	EUR	Vuckovic	0
352482	GKN2	2	69179864	69180629	68612420	68617571	352305	.	1	WBC	2:68615546_A_C	rs34338164	68615546	4.25546e-12	EUR	Vuckovic	0
352482	GKN2	2	69179864	69180629	68612420	68617571	352305	.	1	LYM	2:68615546_A_C	rs34338164	68615546	4.28e-32	transEthnic	Chen	0
352482	GKN2	2	69179864	69180629	68612420	68617571	352305	.	1	WBC	2:68615546_A_C	rs34338164	68615546	1.1e-13	transEthnic	Chen	0
593453	CEP120	5	122758590	122762386	122114735	122117254	593253	.	1	WBC	5:122116271_C_T	rs4836245	122116271	7.99e-11	transEthnic	Chen	0
352740	MXD1;SNRNP27	2	70123345	70127951	70396360	70408468	352801	.	0	WBC	2:70407205_C_G	rs141314120	70407205	2.31331e-18	EUR	Vuckovic	0
745878	CASC11;MYC	8	128745991	128756979	130690296	130691073	746488	.	0	WBC	8:130690726_AAAT_A	rs71302381	130690726	5.71088e-30	EUR	Vuckovic	0
215058	FAM177A1	14	35512217	35515002	35870572	35871295	215144	.	0	LYM	14:35871093_C_T	rs696	35871093	2.28774e-34	EUR	Vuckovic	1
215058	FAM177A1	14	35512217	35515002	35870572	35871295	215144	.	0	WBC	14:35871093_C_T	rs696	35871093	4.76129e-14	EUR	Vuckovic	1
215058	FAM177A1	14	35512217	35515002	35870572	35871295	215144	.	0	LYM	14:35871093_C_T	rs696	35871093	1.51e-36	transEthnic	Chen	1
598925	GNPDA1	5	141391682	141395935	141487267	141504124	598948	NDFIP1	0	WBC	5:141503870_A_T	rs6882226	141503870	6.43e-34	transEthnic	Chen	0
598925	GNPDA1	5	141391682	141395935	141509112	141511536	598951	.	0	WBC	5:141510261_C_CA	rs11405616	141510261	6.11644e-31	EUR	Vuckovic	0
781451	MEGF9	9	123474659	123477483	123691856	123696527	781510	.	0	WBC	9:123693079_C_T	rs10739578	123693079	1.15705e-10	EUR	Vuckovic	0
746572	FAM49B	8	131024598	131030409	130966272	130971358	746559	.	0	LYM	8:130971289_A_G	rs6470787	130971289	3.2e-24	transEthnic	Chen	1
746572	FAM49B	8	131024598	131030409	130971359	130973264	746560	.	0	LYM	8:130971524_CACT_C	rs10537307	130971524	1.30502e-21	EUR	Vuckovic	1
771392	AGTPBP1	9	88355594	88357369	86582688	86585020	770863	MIR7-1	0	WBC	9:86582925_T_TAATA	rs113904294	86582925	2.76617e-25	EUR	Vuckovic	0
771392	AGTPBP1	9	88355594	88357369	86594077	86596433	770867	HNRNPK;RMI1	0	LYM	9:86594798_C_T	rs796004	86594798	4.24e-31	transEthnic	Chen	1	MAZ;PTF1A
771392	AGTPBP1	9	88355594	88357369	86594077	86596433	770867	HNRNPK;RMI1	0	LYM	9:86595070_C_T	rs296887	86595070	3.1999e-24	EUR	Vuckovic	1	SP4
771392	AGTPBP1	9	88355594	88357369	86594077	86596433	770867	HNRNPK;RMI1	0	WBC	9:86595801_G_T	rs796003	86595801	1.99e-32	transEthnic	Chen	1
241416	SRP14-AS1;SRP14	15	40329868	40338300	40590361	40597935	241478	.	0	WBC	15:40597229_G_A	rs4924450	40597229	1.52241e-11	EUR	Vuckovic	0
512569	POLR2B	4	57830884	57844955	57769660	57773084	512544	.	1	WBC	4:57769824_T_C	rs58408429	57769824	7.36694e-22	EUR	Vuckovic	0
512569	POLR2B	4	57830884	57844955	57769660	57773084	512544	.	1	WBC	4:57769824_C_T	rs58408429	57769824	2.75e-31	transEthnic	Chen	0
512569	POLR2B	4	57830884	57844955	57777711	57782468	512550	.	1	LYM	4:57781347_C_T	rs7658601	57781347	1.23e-22	transEthnic	Chen	0	GLI1;IKZF1;KLF15
656144	C6orf211;RMND1	6	151766799	151774881	151716137	151721759	656130	.	1	WBC	6:151721749_A_G	rs7771156	151721749	5.79e-10	transEthnic	Chen	0
36886	ISG20L2;RRNAD1	1	156696068	156699449	156844436	156851031	36921	.	0	LYM	1:156848946_G_T	rs6339	156848946	3.37e-11	transEthnic	Chen	0	MZF1
700634	AC083862.1;C7orf49;TMEM140	7	134832273	134838721	134384612	134386883	700505	.	1	WBC	7:134384957_T_A	rs10954464	134384957	2.27252e-15	EUR	Vuckovic	0
120466	RNU6-933P	11	60752631	60766948	60778642	60793816	120469	.	1	LYM	11:60789643_A_C	rs55753183	60789643	3.2154e-14	EUR	Vuckovic	1	RELB
120466	RNU6-933P	11	60752631	60766948	60778642	60793816	120469	.	1	LYM	11:60789643_A_C	rs55753183	60789643	1.06e-12	transEthnic	Chen	1	RELB
397070	CTDSP1;RP11-378A13.2	2	219261830	219266623	219119543	219131509	397046	AAMP;GPBAR1;RP11-378A13.1	0	WBC	2:219124921_T_A	rs13003334	219124921	3.46691e-17	EUR	Vuckovic	0
718430	LETM2;RP11-350N15.3	8	38252730	38261326	38120010	38122364	718393	.	1	LYM	8:38120721_C_T	rs9198	38120721	3.11e-12	transEthnic	Chen	0
705130	GIMAP5	7	150414325	150422464	150208948	150221621	705071	GIMAP7;STRADBP1	1	LYM	7:150209636_G_T	rs55700285	150209636	8.09505e-23	EUR	Vuckovic	0
677974	RP11-310H4.1;VOPP1	7	55640460	55641353	56065467	56071394	678085	.	1	WBC	7:56067016_G_T	rs4689	56067016	1.54784e-12	EUR	Vuckovic	0
781472	FBXW2;RP11-27I1.4	9	123554868	123557043	123690134	123691855	781509	TRAF1	1	LYM	9:123691237_G_T	rs1930785	123691237	4.08e-26	transEthnic	Chen	1
781472	FBXW2;RP11-27I1.4	9	123554868	123557043	123691856	123696527	781510	.	1	WBC	9:123693079_C_T	rs10739578	123693079	1.15705e-10	EUR	Vuckovic	0
227938	ALKBH1;SLIRP	14	78173239	78174605	77840310	77849991	227850	SAMD15;TMED8	1	WBC	14:77848972_A_G	rs4899652	77848972	1.83e-16	transEthnic	Chen	0
227938	ALKBH1;SLIRP	14	78173239	78174605	77840310	77849991	227850	SAMD15;TMED8	1	WBC	14:77848986_C_CCTCT	rs113590793	77848986	1.40055e-13	EUR	Vuckovic	0
144348	CD69	12	9911472	9914117	9925676	9942260	144353	.	0	WBC	12:9926269_TAA_T	rs796878431	9926269	2.50222e-25	EUR	Vuckovic	1
619766	LY6G6F;MEGT1	6	31672196	31677679	31488607	31497461	619740	MCCD1;RPL15P4	0	LYM	6:31496569_A_G	rs2516482	31496569	5.26795e-79	EUR	Vuckovic	0
619766	LY6G6F;MEGT1	6	31672196	31677679	31620282	31629076	619760	APOM;BAG6;C6orf47-AS1;C6orf47	0	WBC	6:31628113_A_C	rs805263	31628113	5.7421e-59	EUR	Vuckovic	1
12576	CYB5RL;MRPL37;RP11-446E24.4	1	54660143	54666826	54925020	54932079	12646	.	1	WBC	1:54926524_AAT_A	rs200637013	54926524	3.83461e-09	EUR	Vuckovic	1
576256	CENPH	5	68473550	68485984	68588157	68590591	576287	.	0	WBC	5:68590395_C_T	rs11741775	68590395	1.77166e-24	EUR	Vuckovic	0
134048	DDX10	11	108526968	108539820	108204873	108208169	133946	.	1	LYM	11:108205565_T_C	rs4988135	108205565	1.09326e-10	EUR	Vuckovic	0
134048	DDX10	11	108526968	108539820	108284885	108288884	133968	.	1	WBC	11:108288808_G_T	rs10431061	108288808	2.82e-21	transEthnic	Chen	0
596891	RP11-215P8.3	5	133733373	133739069	133858909	133864992	596920	JADE2	0	WBC	5:133863352_G_C	rs329121	133863352	2.0316e-09	EUR	Vuckovic	1
34299	ANKRD35	1	145546608	145551233	145528091	145538553	34297	.	0	WBC	1:145529681_C_T	rs6424378	145529681	1.15e-17	AFR	Chen	0
34299	ANKRD35	1	145546608	145551233	145528091	145538553	34297	.	0	WBC	1:145529681_C_T	rs6424378	145529681	7.29e-15	transEthnic	Chen	0
688041	AC002454.1;CDK6	7	92460612	92467461	92236556	92240817	687976	.	0	WBC	7:92237533_A_T	rs42033	92237533	4.7372e-48	EUR	Vuckovic	0
688041	AC002454.1;CDK6	7	92460612	92467461	92261954	92267272	687986	.	0	WBC	7:92263350_A_T	rs17688839	92263350	5.9436e-15	EUR	Vuckovic	0
688041	AC002454.1;CDK6	7	92460612	92467461	92307356	92310849	687999	.	0	WBC	7:92308144_C_T	rs137973464	92308144	0.000122859	EUR	Vuckovic	0
328911	AC006486.1;ERF;GSK3A	19	42744674	42757044	42766878	42775581	328915	.	0	WBC	19:42767593_T_C	rs113028115	42767593	2.43949e-15	EUR	Vuckovic	0
145278	GPR19	12	12842027	12850634	12520463	12529777	145195	.	0	LYM	12:12521151_C_A	rs61923561	12521151	1.32904e-21	EUR	Vuckovic	0	TAL1
145278	GPR19	12	12842027	12850634	12616630	12622993	145218	.	0	LYM	12:12622136_A_G	rs4763832	12622136	2.87902e-10	EUR	Vuckovic	0
288180	CTD-2020K17.1;FMNL1	17	43296482	43306626	43328871	43333300	288184	.	0	LYM	17:43333125_C_T	rs11651968	43333125	2.90176e-10	EUR	Vuckovic	0
288180	CTD-2020K17.1;FMNL1	17	43296482	43306626	43333301	43342451	288185	MAP3K14-AS1;SPATA32	0	WBC	17:43337970_A_G	rs11656414	43337970	2.59037e-12	EUR	Vuckovic	0
288180	CTD-2020K17.1;FMNL1	17	43296482	43306626	43333301	43342451	288185	MAP3K14-AS1;SPATA32	0	WBC	17:43337970_A_G	rs11656414	43337970	2.71e-16	transEthnic	Chen	0
96081	PDCD4-AS1;PDCD4	10	112631371	112633138	111965601	111972285	95893	MXI1;RP11-549L6.3	1	WBC	10:111969919_C_T	rs113511609	111969919	1.84364e-10	EUR	Vuckovic	1
145246	DUSP16;RP11-158N24.1	12	12712921	12725994	12520463	12529777	145195	.	1	LYM	12:12521151_C_A	rs61923561	12521151	1.32904e-21	EUR	Vuckovic	0	TAL1
145246	DUSP16;RP11-158N24.1	12	12712921	12725994	12616630	12622993	145218	.	1	LYM	12:12622136_A_G	rs4763832	12622136	2.87902e-10	EUR	Vuckovic	0
145246	DUSP16;RP11-158N24.1	12	12712921	12725994	12874876	12880508	145286	APOLD1;RP11-180M15.4	1	LYM	12:12877692_T_C	rs34325	12877692	4.14998e-36	EUR	Vuckovic	1	IRF1;IRF2;IRF3;IRF9
145246	DUSP16;RP11-158N24.1	12	12712921	12725994	12874876	12880508	145286	APOLD1;RP11-180M15.4	1	WBC	12:12877692_C_T	rs34325	12877692	1.26e-10	EAS	Chen	1
145246	DUSP16;RP11-158N24.1	12	12712921	12725994	12874876	12880508	145286	APOLD1;RP11-180M15.4	1	WBC	12:12878765_C_T	rs66561220	12878765	7.14e-25	transEthnic	Chen	1
145246	DUSP16;RP11-158N24.1	12	12712921	12725994	12880509	12889606	145287	.	1	WBC	12:12889302_AAC_A	rs142627190	12889302	2.42329e-15	EUR	Vuckovic	0
52141	CD55	1	207491500	207495827	207249326	207250538	52066	.	0	WBC	1:207250300_G_A	rs1060286	207250300	6.86642e-10	EUR	Vuckovic	0
620619	ARMC12;FKBP5;RP3-510O8.4	6	35694834	35706255	35614500	35625373	620601	SNORA40	1	LYM	6:35620550_C_T	rs6931118	35620550	2.66682e-30	EUR	Vuckovic	0
691402	RNU6-1322P	7	104967974	104981266	104698758	104705292	691325	.	0	WBC	7:104704314_C_G	rs7805792	104704314	4.41e-10	transEthnic	Chen	0
229147	SEL1L	14	81996707	82007785	81667655	81671398	229048	SNORA79	1	WBC	14:81668707_G_C	rs9806027	81668707	5.98585e-17	EUR	Vuckovic	0
229147	SEL1L	14	81996707	82007785	81667655	81671398	229048	SNORA79	1	WBC	14:81668707_C_G	rs9806027	81668707	6.02e-16	transEthnic	Chen	0
229147	SEL1L	14	81996707	82007785	81942009	81946222	229130	.	1	LYM	14:81942929_C_G	rs17094188	81942929	8.36e-10	transEthnic	Chen	0
589528	AC010468.2	5	110603795	110607566	110565595	110567799	589512	.	1	LYM	5:110566360_C_T	rs114378220	110566360	1.1021e-17	EUR	Vuckovic	1	STAT5B;TCF7L2
589528	AC010468.2	5	110603795	110607566	110565595	110567799	589512	.	1	LYM	5:110566360_C_T	rs114378220	110566360	9.12e-21	transEthnic	Chen	1	STAT5B;TCF7L2

## Sheet: Neu_SIPs
baitID	baitName	baitChr	baitStart	baitEnd	oeStart	oeEnd	oeID	oeName	Specific	Phenotype	VariantID	rsID	Position	pval	ancestry	data	Motifs_genename
268169	BRD7;RP11-21B23.1	16	50395469	50403807	50070790	50080573	268097	.	0	WBC	16:50079390_C_T	rs12922541	50079390	5.14e-12	transEthnic	Chen
723103	SNORA1	8	56812601	56820710	56780974	56794019	723098	LYN	0	NEU	8:56791244_C_T	rs2271400	56791244	5.13e-28	transEthnic	Chen	BRCA1;HIC1
723103	SNORA1	8	56812601	56820710	56780974	56794019	723098	LYN	0	WBC	8:56791244_C_T	rs2271400	56791244	1.48e-31	transEthnic	Chen	BRCA1;HIC1
723103	SNORA1	8	56812601	56820710	56780974	56794019	723098	LYN	0	NEU	8:56792159_T_C	rs1450741	56792159	8.74537e-24	EUR	Vuckovic
723103	SNORA1	8	56812601	56820710	56780974	56794019	723098	LYN	0	WBC	8:56792159_T_C	rs1450741	56792159	3.39844e-24	EUR	Vuckovic
723103	SNORA1	8	56812601	56820710	56798248	56809852	723101	.	0	WBC	8:56800362_C_T	rs11776339	56800362	1.54e-10	EAS	Chen
699484	LINC-PINT;MKLN1	7	130793408	130796988	130610521	130616106	699421	.	0	WBC	7:130612085_T_G	rs205711	130612085	2.66846e-09	EUR	Vuckovic	PGR
699484	LINC-PINT;MKLN1	7	130793408	130796988	130731233	130738677	699465	.	0	NEU	7:130737982_T_G	rs2015210	130737982	1.80233e-17	EUR	Vuckovic	ATF5
52865	HSD11B1	1	209856272	209862015	207930681	207937867	52274	.	0	WBC	1:207934849_A_G	rs4844390	207934849	1.19655e-23	EUR	Vuckovic	FOXA2;NKX2-2
52865	HSD11B1	1	209856272	209862015	208024427	208030307	52298	.	0	NEU	1:208027696_C_T	rs61821315	208027696	1.63733e-19	EUR	Vuckovic
52865	HSD11B1	1	209856272	209862015	208024427	208030307	52298	.	0	WBC	1:208028029_C_T	rs11586197	208028029	1.17e-31	transEthnic	Chen
52865	HSD11B1	1	209856272	209862015	208030308	208038658	52299	.	0	NEU	1:208034329_C_T	rs4844622	208034329	8.75e-24	transEthnic	Chen	ESRRA;ESRRB;NR5A1;NR5A2;TFAP2B
95927	SMNDC1	10	112061091	112067985	111940974	111950997	95884	.	0	WBC	10:111947275_G_T	rs77652395	111947275	1.12e-10	EAS	Chen
95927	SMNDC1	10	112061091	112067985	111965601	111972285	95893	MXI1;RP11-549L6.3	0	WBC	10:111969919_C_T	rs113511609	111969919	1.84364e-10	EUR	Vuckovic	ZBTB7B
724621	CHD7	8	61589190	61598367	61651603	61653101	724642	.	0	NEU	8:61652144_A_G	rs4288413	61652144	6.54e-17	EAS	Chen
724621	CHD7	8	61589190	61598367	61681961	61682652	724649	.	0	WBC	8:61682027_C_T	rs35254359	61682027	1.2e-12	EAS	Chen
723098	LYN	8	56780974	56794019	56798248	56809852	723101	.	0	WBC	8:56800362_C_T	rs11776339	56800362	1.54e-10	EAS	Chen
276823	CMIP	16	81475083	81484443	81601511	81610478	276856	.	0	WBC	16:81602212_A_G	rs12930850	81602212	5.64e-18	transEthnic	Chen	KLF15;MAZ;ZBTB7B;ZNF219
276823	CMIP	16	81475083	81484443	81601511	81610478	276856	.	0	NEU	16:81603400_C_T	rs8045100	81603400	7.73886e-21	EUR	Vuckovic	NR1I2;THRA
276823	CMIP	16	81475083	81484443	81601511	81610478	276856	.	0	NEU	16:81603400_C_T	rs8045100	81603400	6e-21	transEthnic	Chen	NR1I2;THRA
276823	CMIP	16	81475083	81484443	81601511	81610478	276856	.	0	WBC	16:81609598_T_G	rs7196195	81609598	2.53083e-14	EUR	Vuckovic
517800	IL8	4	74604292	74606314	74702327	74705014	517830	.	0	NEU	4:74702809_G_GT	rs564244632	74702809	1.03519e-28	EUR	Vuckovic
517800	IL8	4	74604292	74606314	74702327	74705014	517830	.	0	WBC	4:74703999_C_T	rs16850073	74703999	2.55687e-83	EUR	Vuckovic	FOXJ3;HOXC6
517800	IL8	4	74604292	74606314	74702327	74705014	517830	.	0	NEU	4:74703999_C_T	rs16850073	74703999	8.89612e-124	EUR	Vuckovic	FOXJ3;HOXC6
517800	IL8	4	74604292	74606314	74709752	74713904	517834	.	0	NEU	4:74713799_T_A	rs10015342	74713799	3.51429e-11	EUR	Vuckovic
517800	IL8	4	74604292	74606314	74713905	74716749	517835	.	0	WBC	4:74715552_G_A	rs11735580	74715552	3.9835e-06	EUR	Vuckovic
517800	IL8	4	74604292	74606314	74751595	74756827	517847	.	0	WBC	4:74756222_T_TGTGC	0	74756222	3.84195e-14	EUR	Vuckovic
517800	IL8	4	74604292	74606314	74756828	74759326	517848	.	0	NEU	4:74758372_G_A	rs519565	74758372	1.81364e-21	EUR	Vuckovic	HOXD13;NR3C1
517800	IL8	4	74604292	74606314	74958535	74962927	517911	.	0	WBC	4:74959996_A_G	rs11725704	74959996	7.52667e-194	EUR	Vuckovic
517800	IL8	4	74604292	74606314	74958535	74962927	517911	.	0	NEU	4:74959996_A_G	rs11725704	74959996	3.72398e-249	EUR	Vuckovic
517800	IL8	4	74604292	74606314	74958535	74962927	517911	.	0	WBC	4:74959996_A_G	rs11725704	74959996	6.47e-270	transEthnic	Chen
517800	IL8	4	74604292	74606314	74962928	74963452	517912	.	0	NEU	4:74963049_C_T	rs9131	74963049	0	transEthnic	Chen	NR6A1
517800	IL8	4	74604292	74606314	74967509	74972547	517916	.	0	WBC	4:74971196_A_G	rs549280	74971196	3.55e-37	EAS	Chen
517800	IL8	4	74604292	74606314	74972881	74981052	517918	MTHFD2L	0	NEU	4:74978340_C_T	rs1866755	74978340	1.01e-32	EAS	Chen
424597	AF124730.4	21	30560019	30560474	30492471	30494052	424582	.	0	WBC	21:30492837_A_G	rs68046920	30492837	1.01079e-09	EUR	Vuckovic	KLF3;TBX2
497885	KIAA0232	4	6773429	6783732	6969500	6970966	497930	.	0	WBC	4:6969919_A_G	rs6831368	6969919	4.06494e-20	EUR	Vuckovic
497885	KIAA0232	4	6773429	6783732	6969500	6970966	497930	.	0	NEU	4:6969919_A_G	rs6831368	6969919	4.63944e-24	EUR	Vuckovic
497885	KIAA0232	4	6773429	6783732	6969500	6970966	497930	.	0	NEU	4:6969919_A_G	rs6831368	6969919	1.59e-24	transEthnic	Chen
497885	KIAA0232	4	6773429	6783732	6969500	6970966	497930	.	0	WBC	4:6969919_A_G	rs6831368	6969919	4.04e-24	transEthnic	Chen
497885	KIAA0232	4	6773429	6783732	6989254	6991224	497937	.	0	WBC	4:6989794_G_A	rs143896995	6989794	1.35417e-14	EUR	Vuckovic
497885	KIAA0232	4	6773429	6783732	6989254	6991224	497937	.	0	NEU	4:6989794_G_A	rs143896995	6989794	1.59495e-16	EUR	Vuckovic
676377	IKZF1	7	50341186	50347256	50282998	50290304	676354	.	0	NEU	7:50284557_G_A	rs76641566	50284557	1.34013e-23	EUR	Vuckovic	ZNF589
676377	IKZF1	7	50341186	50347256	50298078	50305140	676360	.	0	WBC	7:50304461_C_T	rs1456896	50304461	2.48e-18	transEthnic	Chen	MAFA
676377	IKZF1	7	50341186	50347256	50298078	50305140	676360	.	0	WBC	7:50305012_TA_T	rs71753197	50305012	1.3988e-18	EUR	Vuckovic
676377	IKZF1	7	50341186	50347256	50298078	50305140	676360	.	0	NEU	7:50305012_TA_T	rs71753197	50305012	2.45808e-28	EUR	Vuckovic
269079	RBL2	16	53465781	53471594	53119741	53127259	268983	.	0	NEU	16:53122486_A_G	rs11648664	53122486	3.43e-10	transEthnic	Chen
269079	RBL2	16	53465781	53471594	53129828	53137808	268985	.	0	NEU	16:53136168_G_A	rs55698046	53136168	1.44838e-10	EUR	Vuckovic
517836	PF4V1	4	74716750	74722585	74709752	74713904	517834	.	0	NEU	4:74713799_T_A	rs10015342	74713799	3.51429e-11	EUR	Vuckovic
517836	PF4V1	4	74716750	74722585	74958535	74962927	517911	.	0	WBC	4:74959996_A_G	rs11725704	74959996	7.52667e-194	EUR	Vuckovic
517836	PF4V1	4	74716750	74722585	74958535	74962927	517911	.	0	NEU	4:74959996_A_G	rs11725704	74959996	3.72398e-249	EUR	Vuckovic
517836	PF4V1	4	74716750	74722585	74958535	74962927	517911	.	0	WBC	4:74959996_A_G	rs11725704	74959996	6.47e-270	transEthnic	Chen
517836	PF4V1	4	74716750	74722585	74967509	74972547	517916	.	0	WBC	4:74971196_A_G	rs549280	74971196	3.55e-37	EAS	Chen
517836	PF4V1	4	74716750	74722585	74972881	74981052	517918	MTHFD2L	0	NEU	4:74978340_C_T	rs1866755	74978340	1.01e-32	EAS	Chen
268121	PAPD5;RPL10P14;SNORA70	16	50175457	50189165	50070790	50080573	268097	.	0	WBC	16:50079390_C_T	rs12922541	50079390	5.14e-12	transEthnic	Chen
617838	C6orf62	6	24718538	24721886	24816168	24828109	617869	.	1	NEU	6:24818365_T_C	rs6922558	24818365	2.34991e-10	EUR	Vuckovic
269102	AKTIP	16	53535280	53537586	53119741	53127259	268983	.	0	NEU	16:53122486_A_G	rs11648664	53122486	3.43e-10	transEthnic	Chen
269102	AKTIP	16	53535280	53537586	53129828	53137808	268985	.	0	NEU	16:53136168_G_A	rs55698046	53136168	1.44838e-10	EUR	Vuckovic
585677	CHD1;CTD-2007H13.3	5	98258843	98266385	96269877	96276988	585013	CTD-2260A17.2;LNPEP	0	NEU	5:96275154_G_A	rs2617439	96275154	2.39723e-11	EUR	Vuckovic
144490	CLEC7A	12	10282819	10293885	9904414	9911471	144347	.	0	WBC	12:9905690_A_G	rs11052877	9905690	1.42598e-34	EUR	Vuckovic
144490	CLEC7A	12	10282819	10293885	9904414	9911471	144347	.	0	WBC	12:9905690_A_G	rs11052877	9905690	4.08e-43	transEthnic	Chen
144490	CLEC7A	12	10282819	10293885	9925676	9942260	144353	.	0	WBC	12:9926269_TAA_T	rs796878431	9926269	2.50222e-25	EUR	Vuckovic
144490	CLEC7A	12	10282819	10293885	10096854	10099695	144425	.	0	NEU	12:10097609_C_T	rs28588142	10097609	7.08093e-09	EUR	Vuckovic
576255	CCNB1;snoU13	5	68471391	68473549	68588157	68590591	576287	.	0	NEU	5:68590395_C_T	rs11741775	68590395	1.75725e-33	EUR	Vuckovic
576255	CCNB1;snoU13	5	68471391	68473549	68588157	68590591	576287	.	0	WBC	5:68590395_C_T	rs11741775	68590395	1.77166e-24	EUR	Vuckovic
576255	CCNB1;snoU13	5	68471391	68473549	68610758	68631250	576290	.	0	NEU	5:68611583_A_G	rs66514959	68611583	2.48e-37	transEthnic	Chen
576255	CCNB1;snoU13	5	68471391	68473549	68610758	68631250	576290	.	0	WBC	5:68611583_A_G	rs66514959	68611583	1.93e-29	transEthnic	Chen
576255	CCNB1;snoU13	5	68471391	68473549	70297643	70309011	576787	.	0	NEU	5:70305553_A_T	rs28751879	70305553	1.77e-11	transEthnic	Chen
576255	CCNB1;snoU13	5	68471391	68473549	70297643	70309011	576787	.	0	WBC	5:70305553_A_T	rs28751879	70305553	4.6e-10	transEthnic	Chen
745156	TRIB1	8	126433576	126445817	126338754	126344771	745132	.	0	NEU	8:126343520_T_C	rs7010394	126343520	5.69087e-12	EUR	Vuckovic
745156	TRIB1	8	126433576	126445817	126338754	126344771	745132	.	0	WBC	8:126343563_A_G	rs6990622	126343563	6.03e-17	transEthnic	Chen
528082	TET2	4	106064152	106068261	105802605	105809275	527993	.	0	WBC	4:105806108_A_T	rs144317085	105806108	7.12e-21	transEthnic	Chen	NFATC1;STAT6;TEAD1
528082	TET2	4	106064152	106068261	105862426	105864826	528014	.	0	WBC	4:105864529_ACT_A	rs199741557	105864529	5.31636e-17	EUR	Vuckovic
528082	TET2	4	106064152	106068261	105862426	105864826	528014	.	0	NEU	4:105864529_ACT_A	rs199741557	105864529	1.79506e-17	EUR	Vuckovic
528082	TET2	4	106064152	106068261	105961247	105972878	528047	.	0	WBC	4:105969701_C_T	rs7699743	105969701	8.17833e-10	EUR	Vuckovic
528082	TET2	4	106064152	106068261	106212289	106215669	528129	.	0	WBC	4:106213874_A_G	rs6533185	106213874	4.83e-10	EAS	Chen
227304	NEK9;RP11-950C14.7	14	75592888	75594848	75969548	75985681	227403	.	0	WBC	14:75981856_T_C	rs175714	75981856	1.13803e-09	EUR	Vuckovic	CTCF;GLIS3;INSM1;PLAG1;ZNF219
576253	CCNB1;RN7SL103P;SNORA50	5	68455173	68465434	68588157	68590591	576287	.	0	NEU	5:68590395_C_T	rs11741775	68590395	1.75725e-33	EUR	Vuckovic
576253	CCNB1;RN7SL103P;SNORA50	5	68455173	68465434	68588157	68590591	576287	.	0	WBC	5:68590395_C_T	rs11741775	68590395	1.77166e-24	EUR	Vuckovic
576253	CCNB1;RN7SL103P;SNORA50	5	68455173	68465434	68610758	68631250	576290	.	0	NEU	5:68611583_A_G	rs66514959	68611583	2.48e-37	transEthnic	Chen
576253	CCNB1;RN7SL103P;SNORA50	5	68455173	68465434	68610758	68631250	576290	.	0	WBC	5:68611583_A_G	rs66514959	68611583	1.93e-29	transEthnic	Chen
576253	CCNB1;RN7SL103P;SNORA50	5	68455173	68465434	70297643	70309011	576787	.	0	NEU	5:70305553_A_T	rs28751879	70305553	1.77e-11	transEthnic	Chen
576253	CCNB1;RN7SL103P;SNORA50	5	68455173	68465434	70297643	70309011	576787	.	0	WBC	5:70305553_A_T	rs28751879	70305553	4.6e-10	transEthnic	Chen
468737	CD47	3	107809073	107817390	107240736	107246671	468522	BBX	0	NEU	3:107245051_G_T	rs9876650	107245051	4.4e-18	transEthnic	Chen	KLF4;SP1;SP2;SP3;TBX5;ZBTB7B;ZIC2;ZNF148
477158	MSL2	3	135913712	135916257	136632320	136635983	477336	.	0	WBC	3:136633571_A_T	rs2117009	136633571	2.49e-14	transEthnic	Chen
540505	RP11-284M14.1;USP38	4	144103156	144107602	144198177	144201437	540538	.	1	WBC	4:144200862_CTCTTTT_C	rs139043764	144200862	2.70417e-09	EUR	Vuckovic
750561	C9orf66;DOCK8	9	213121	216975	280183	286154	750580	.	1	NEU	9:282589_T_TA	rs528543374	282589	6.74715e-26	EUR	Vuckovic
750561	C9orf66;DOCK8	9	213121	216975	280183	286154	750580	.	1	WBC	9:282589_T_TA	rs528543374	282589	3.66945e-21	EUR	Vuckovic
750561	C9orf66;DOCK8	9	213121	216975	280183	286154	750580	.	1	NEU	9:282738_A_G	rs13291664	282738	4.15e-29	transEthnic	Chen	SOX18;SOX9
750561	C9orf66;DOCK8	9	213121	216975	280183	286154	750580	.	1	WBC	9:282738_A_G	rs13291664	282738	5.65e-25	transEthnic	Chen	SOX18;SOX9
95976	DUSP5;RP11-525A16.4	10	112255134	112262944	111940974	111950997	95884	.	0	WBC	10:111947275_G_T	rs77652395	111947275	1.12e-10	EAS	Chen
95976	DUSP5;RP11-525A16.4	10	112255134	112262944	111965601	111972285	95893	MXI1;RP11-549L6.3	0	WBC	10:111969919_C_T	rs113511609	111969919	1.84364e-10	EUR	Vuckovic	ZBTB7B
95976	DUSP5;RP11-525A16.4	10	112255134	112262944	111995159	112000486	95900	.	0	NEU	10:111995452_T_A	rs76863268	111995452	3.90798e-12	EUR	Vuckovic
527386	SLC9B1	4	103935166	103941497	103446064	103450625	527234	.	0	WBC	4:103449131_A_G	rs113473633	103449131	1.00428e-12	EUR	Vuckovic	EHF;NFATC1;POU2F1;EHF;NFATC1;POU2F1
527386	SLC9B1	4	103935166	103941497	103446064	103450625	527234	.	0	WBC	4:103449131_A_G	rs113473633	103449131	3.33e-13	transEthnic	Chen	EHF;NFATC1;POU2F1;EHF;NFATC1;POU2F1
699535	MKLN1-AS;MKLN1	7	131010766	131014763	130573224	130577251	699409	.	0	WBC	7:130575884_A_G	rs9656395	130575884	1.49409e-16	EUR	Vuckovic
699535	MKLN1-AS;MKLN1	7	131010766	131014763	130573224	130577251	699409	.	0	NEU	7:130575884_A_G	rs9656395	130575884	3.91635e-10	EUR	Vuckovic
699535	MKLN1-AS;MKLN1	7	131010766	131014763	130731233	130738677	699465	.	0	NEU	7:130737982_T_G	rs2015210	130737982	1.80233e-17	EUR	Vuckovic	ATF5
699535	MKLN1-AS;MKLN1	7	131010766	131014763	130741391	130742125	699468	.	0	WBC	7:130742066_A_G	rs7803075	130742066	4.97365e-27	EUR	Vuckovic	DBP;E4F1;HLF;OVOL1
699535	MKLN1-AS;MKLN1	7	131010766	131014763	130741391	130742125	699468	.	0	NEU	7:130742066_A_G	rs7803075	130742066	1.06e-17	transEthnic	Chen	DBP;E4F1;HLF;OVOL1
699535	MKLN1-AS;MKLN1	7	131010766	131014763	130741391	130742125	699468	.	0	WBC	7:130742066_A_G	rs7803075	130742066	2.66e-30	transEthnic	Chen	DBP;E4F1;HLF;OVOL1
52906	DIEXF	1	210000236	210003562	208030308	208038658	52299	.	1	NEU	1:208034329_C_T	rs4844622	208034329	8.75e-24	transEthnic	Chen	ESRRA;ESRRB;NR5A1;NR5A2;TFAP2B
592091	TNFAIP8	5	118600720	118609276	118729276	118734058	592132	.	0	WBC	5:118729327_A_G	rs1045242	118729327	1.27e-22	transEthnic	Chen	POU2F1;POU2F2
592091	TNFAIP8	5	118600720	118609276	118738592	118746252	592136	.	0	WBC	5:118739748_T_G	rs6894901	118739748	6.69614e-22	EUR	Vuckovic	HOXD10;IRF5
737908	AZIN1;KB-1507C5.2	8	103868858	103879107	103856654	103862713	737906	.	0	WBC	8:103856862_TAA_T	rs58965232	103856862	3.818e-20	EUR	Vuckovic
576273	CDK7	5	68530142	68548827	68588157	68590591	576287	.	0	NEU	5:68590395_C_T	rs11741775	68590395	1.75725e-33	EUR	Vuckovic
576273	CDK7	5	68530142	68548827	68588157	68590591	576287	.	0	WBC	5:68590395_C_T	rs11741775	68590395	1.77166e-24	EUR	Vuckovic
576273	CDK7	5	68530142	68548827	68610758	68631250	576290	.	0	NEU	5:68611583_A_G	rs66514959	68611583	2.48e-37	transEthnic	Chen
576273	CDK7	5	68530142	68548827	68610758	68631250	576290	.	0	WBC	5:68611583_A_G	rs66514959	68611583	1.93e-29	transEthnic	Chen
160727	RASSF3;RP11-338E21.1	12	64995195	65006738	64974058	64976227	160722	.	0	NEU	12:64976049_C_A	rs1245035	64976049	6.6753e-14	EUR	Vuckovic	HIF1A
160727	RASSF3;RP11-338E21.1	12	64995195	65006738	64974058	64976227	160722	.	0	WBC	12:64976049_C_A	rs1245035	64976049	3.39795e-12	EUR	Vuckovic	HIF1A
160727	RASSF3;RP11-338E21.1	12	64995195	65006738	64974058	64976227	160722	.	0	NEU	12:64976049_A_C	rs1245035	64976049	3.69e-13	transEthnic	Chen
160727	RASSF3;RP11-338E21.1	12	64995195	65006738	64974058	64976227	160722	.	0	WBC	12:64976049_A_C	rs1245035	64976049	2.21e-11	transEthnic	Chen
540553	AC097658.1;GAB1	4	144253937	144262101	144198177	144201437	540538	.	1	WBC	4:144200862_CTCTTTT_C	rs139043764	144200862	2.70417e-09	EUR	Vuckovic
576256	CENPH	5	68473550	68485984	68588157	68590591	576287	.	0	NEU	5:68590395_C_T	rs11741775	68590395	1.75725e-33	EUR	Vuckovic
576256	CENPH	5	68473550	68485984	68588157	68590591	576287	.	0	WBC	5:68590395_C_T	rs11741775	68590395	1.77166e-24	EUR	Vuckovic
576256	CENPH	5	68473550	68485984	68610758	68631250	576290	.	0	NEU	5:68611583_A_G	rs66514959	68611583	2.48e-37	transEthnic	Chen
576256	CENPH	5	68473550	68485984	68610758	68631250	576290	.	0	WBC	5:68611583_A_G	rs66514959	68611583	1.93e-29	transEthnic	Chen
576256	CENPH	5	68473550	68485984	70297643	70309011	576787	.	0	NEU	5:70305553_A_T	rs28751879	70305553	1.77e-11	transEthnic	Chen
576256	CENPH	5	68473550	68485984	70297643	70309011	576787	.	0	WBC	5:70305553_A_T	rs28751879	70305553	4.6e-10	transEthnic	Chen
497878	BLOC1S4	4	6711924	6729628	6969500	6970966	497930	.	0	WBC	4:6969919_A_G	rs6831368	6969919	4.06494e-20	EUR	Vuckovic
497878	BLOC1S4	4	6711924	6729628	6969500	6970966	497930	.	0	NEU	4:6969919_A_G	rs6831368	6969919	4.63944e-24	EUR	Vuckovic
497878	BLOC1S4	4	6711924	6729628	6969500	6970966	497930	.	0	NEU	4:6969919_A_G	rs6831368	6969919	1.59e-24	transEthnic	Chen
497878	BLOC1S4	4	6711924	6729628	6969500	6970966	497930	.	0	WBC	4:6969919_A_G	rs6831368	6969919	4.04e-24	transEthnic	Chen
497878	BLOC1S4	4	6711924	6729628	6989254	6991224	497937	.	0	WBC	4:6989794_G_A	rs143896995	6989794	1.35417e-14	EUR	Vuckovic
497878	BLOC1S4	4	6711924	6729628	6989254	6991224	497937	.	0	NEU	4:6989794_G_A	rs143896995	6989794	1.59495e-16	EUR	Vuckovic
770859	C9orf64	9	86566536	86574615	86575618	86582142	770861	.	0	NEU	9:86577541_A_G	rs796007	86577541	5.74e-19	transEthnic	Chen
750628	DOCK8;RP11-165F24.3	9	454380	464347	280183	286154	750580	.	1	NEU	9:282589_T_TA	rs528543374	282589	6.74715e-26	EUR	Vuckovic
750628	DOCK8;RP11-165F24.3	9	454380	464347	280183	286154	750580	.	1	WBC	9:282589_T_TA	rs528543374	282589	3.66945e-21	EUR	Vuckovic
750628	DOCK8;RP11-165F24.3	9	454380	464347	280183	286154	750580	.	1	NEU	9:282738_A_G	rs13291664	282738	4.15e-29	transEthnic	Chen	SOX18;SOX9
750628	DOCK8;RP11-165F24.3	9	454380	464347	280183	286154	750580	.	1	WBC	9:282738_A_G	rs13291664	282738	5.65e-25	transEthnic	Chen	SOX18;SOX9
160730	MIR548C	12	65013228	65016576	64974058	64976227	160722	.	0	NEU	12:64976049_C_A	rs1245035	64976049	6.6753e-14	EUR	Vuckovic	HIF1A
160730	MIR548C	12	65013228	65016576	64974058	64976227	160722	.	0	WBC	12:64976049_C_A	rs1245035	64976049	3.39795e-12	EUR	Vuckovic	HIF1A
160730	MIR548C	12	65013228	65016576	64974058	64976227	160722	.	0	NEU	12:64976049_A_C	rs1245035	64976049	3.69e-13	transEthnic	Chen
160730	MIR548C	12	65013228	65016576	64974058	64976227	160722	.	0	WBC	12:64976049_A_C	rs1245035	64976049	2.21e-11	transEthnic	Chen
136563	AP000936.4;SIK3	11	116968002	116974060	116762182	116764631	136510	.	0	WBC	11:116764021_C_T	rs672058	116764021	1.58e-12	transEthnic	Chen
298632	MYL12B;RP13-270P17.1	18	3260099	3263541	3453807	3466344	298681	.	0	NEU	18:3457606_C_T	rs4468717	3457606	3.16241e-12	EUR	Vuckovic
298632	MYL12B;RP13-270P17.1	18	3260099	3263541	3453807	3466344	298681	.	0	NEU	18:3457606_C_T	rs4468717	3457606	1.83e-10	transEthnic	Chen
720539	RNU6-665P	8	48579304	48585684	48635219	48654640	720555	CEBPD;SPIDR	1	NEU	8:48651633_A_G	rs45577137	48651633	1.29833e-11	EUR	Vuckovic
720539	RNU6-665P	8	48579304	48585684	48635219	48654640	720555	CEBPD;SPIDR	1	NEU	8:48651633_A_G	rs45577137	48651633	4.41e-10	transEthnic	Chen
745065	KIAA0196;NSMCE2	8	126101958	126108747	126344991	126350670	745135	.	0	WBC	8:126345401_CT_C	rs34480931	126345401	2.96117e-12	EUR	Vuckovic
745065	KIAA0196;NSMCE2	8	126101958	126108747	126486207	126491525	745162	.	0	NEU	8:126488250_C_T	rs2980869	126488250	1.74e-29	transEthnic	Chen	ZNF148
745065	KIAA0196;NSMCE2	8	126101958	126108747	126493812	126497991	745164	.	0	NEU	8:126495818_C_T	rs10808546	126495818	1.11166e-26	EUR	Vuckovic
745065	KIAA0196;NSMCE2	8	126101958	126108747	126493812	126497991	745164	.	0	WBC	8:126495818_C_T	rs10808546	126495818	3.64085e-12	EUR	Vuckovic
497870	RP11-539L10.3	4	6675206	6677535	6969500	6970966	497930	.	0	WBC	4:6969919_A_G	rs6831368	6969919	4.06494e-20	EUR	Vuckovic
497870	RP11-539L10.3	4	6675206	6677535	6969500	6970966	497930	.	0	NEU	4:6969919_A_G	rs6831368	6969919	4.63944e-24	EUR	Vuckovic
497870	RP11-539L10.3	4	6675206	6677535	6969500	6970966	497930	.	0	NEU	4:6969919_A_G	rs6831368	6969919	1.59e-24	transEthnic	Chen
497870	RP11-539L10.3	4	6675206	6677535	6969500	6970966	497930	.	0	WBC	4:6969919_A_G	rs6831368	6969919	4.04e-24	transEthnic	Chen
497870	RP11-539L10.3	4	6675206	6677535	6989254	6991224	497937	.	0	WBC	4:6989794_G_A	rs143896995	6989794	1.35417e-14	EUR	Vuckovic
497870	RP11-539L10.3	4	6675206	6677535	6989254	6991224	497937	.	0	NEU	4:6989794_G_A	rs143896995	6989794	1.59495e-16	EUR	Vuckovic
608571	BOD1	5	173040111	173048561	173205211	173213750	608611	.	0	WBC	5:173205282_A_G	rs2561758	173205282	1.45823e-50	EUR	Vuckovic
608571	BOD1	5	173040111	173048561	173205211	173213750	608611	.	0	NEU	5:173205282_A_G	rs2561758	173205282	8.93475e-43	EUR	Vuckovic
608571	BOD1	5	173040111	173048561	173205211	173213750	608611	.	0	NEU	5:173205282_A_G	rs2561758	173205282	2.47e-51	transEthnic	Chen
608571	BOD1	5	173040111	173048561	173205211	173213750	608611	.	0	WBC	5:173205282_A_G	rs2561758	173205282	3.91e-64	transEthnic	Chen
528025	RNU6-351P;RP11-556I14.1	4	105894737	105896239	106054653	106064151	528081	.	0	NEU	4:106061534_C_A	rs7679673	106061534	1.33734e-28	EUR	Vuckovic
528025	RNU6-351P;RP11-556I14.1	4	105894737	105896239	106054653	106064151	528081	.	0	NEU	4:106061534_A_C	rs7679673	106061534	9.57e-33	transEthnic	Chen
528025	RNU6-351P;RP11-556I14.1	4	105894737	105896239	106212289	106215669	528129	.	0	WBC	4:106213874_A_G	rs6533185	106213874	4.83e-10	EAS	Chen
497858	MRFAP1	4	6621165	6644594	6969500	6970966	497930	.	0	WBC	4:6969919_A_G	rs6831368	6969919	4.06494e-20	EUR	Vuckovic
497858	MRFAP1	4	6621165	6644594	6969500	6970966	497930	.	0	NEU	4:6969919_A_G	rs6831368	6969919	4.63944e-24	EUR	Vuckovic
497858	MRFAP1	4	6621165	6644594	6969500	6970966	497930	.	0	NEU	4:6969919_A_G	rs6831368	6969919	1.59e-24	transEthnic	Chen
497858	MRFAP1	4	6621165	6644594	6969500	6970966	497930	.	0	WBC	4:6969919_A_G	rs6831368	6969919	4.04e-24	transEthnic	Chen
497858	MRFAP1	4	6621165	6644594	6989254	6991224	497937	.	0	WBC	4:6989794_G_A	rs143896995	6989794	1.35417e-14	EUR	Vuckovic
497858	MRFAP1	4	6621165	6644594	6989254	6991224	497937	.	0	NEU	4:6989794_G_A	rs143896995	6989794	1.59495e-16	EUR	Vuckovic
116600	PTPRJ	11	48001307	48004168	47945939	47954358	116587	.	0	NEU	11:47949368_CAAAAAAAAAAAAAAAAAAAAAAA_C	rs552557467	47949368	7.85162e-18	EUR	Vuckovic
116600	PTPRJ	11	48001307	48004168	47959740	47963530	116590	.	0	WBC	11:47960210_C_T	rs1227995	47960210	7.43e-43	transEthnic	Chen
116600	PTPRJ	11	48001307	48004168	47963531	47972234	116591	.	0	WBC	11:47965189_C_G	rs1227996	47965189	1.89603e-32	EUR	Vuckovic
30860	DDX20;FAM212B	1	112294296	112300306	111684644	111690812	30631	.	0	NEU	1:111686497_A_C	rs325925	111686497	6.93e-20	transEthnic	Chen
30860	DDX20;FAM212B	1	112294296	112300306	111751489	111755335	30657	.	0	WBC	1:111751534_A_T	rs2783441	111751534	5.17e-12	AFR	Chen
477171	PCCB	3	135959173	135969665	136632320	136635983	477336	.	0	WBC	3:136633571_A_T	rs2117009	136633571	2.49e-14	transEthnic	Chen
655661	GINM1	6	149885411	149891638	151716137	151721759	656130	.	0	WBC	6:151721749_A_G	rs7771156	151721749	5.79e-10	transEthnic	Chen
585671	CHD1;RNU6-402P	5	98216452	98230030	96251286	96256877	585010	.	0	NEU	5:96252589_C_T	rs2910686	96252589	4.17e-14	transEthnic	Chen
635511	SNHG5	6	86388294	86401772	86411713	86415336	635518	.	0	NEU	6:86415236_C_T	rs2475787	86415236	1.23e-11	transEthnic	Chen
732526	CA2;RP11-317J10.2	8	86374486	86381631	87061495	87064089	732705	.	0	NEU	8:87062010_AAAGAAAGG_A	rs147659883	87062010	1.54485e-10	EUR	Vuckovic
732526	CA2;RP11-317J10.2	8	86374486	86381631	87064090	87074865	732706	.	0	NEU	8:87073677_C_T	rs12156243	87073677	1.29e-10	transEthnic	Chen	MZF1;SP2
91746	TCTN3	10	97452415	97456998	99053827	99075013	92229	.	0	NEU	10:99068738_C_G	rs10786325	99068738	4.71e-112	transEthnic	Chen	ESR1;ESR2;KLF1;KLF3;KLF4;RORA;RORC;SMAD2;VDR
91746	TCTN3	10	97452415	97456998	99053827	99075013	92229	.	0	WBC	10:99068738_C_G	rs10786325	99068738	3.94e-127	transEthnic	Chen	ESR1;ESR2;KLF1;KLF3;KLF4;RORA;RORC;SMAD2;VDR
91746	TCTN3	10	97452415	97456998	99053827	99075013	92229	.	0	NEU	10:99073972_C_CCAGGTTCAAGCGAT	rs397933924	99073972	3.21398e-91	EUR	Vuckovic
91746	TCTN3	10	97452415	97456998	99053827	99075013	92229	.	0	NEU	10:99074939_C_G	rs10748696	99074939	7.43e-14	EAS	Chen
91746	TCTN3	10	97452415	97456998	99053827	99075013	92229	.	0	WBC	10:99074939_C_G	rs10748696	99074939	6.28e-13	EAS	Chen
527339	snoU13	4	103779780	103782893	103446064	103450625	527234	.	0	WBC	4:103449131_A_G	rs113473633	103449131	1.00428e-12	EUR	Vuckovic	EHF;NFATC1;POU2F1;EHF;NFATC1;POU2F1
527339	snoU13	4	103779780	103782893	103446064	103450625	527234	.	0	WBC	4:103449131_A_G	rs113473633	103449131	3.33e-13	transEthnic	Chen	EHF;NFATC1;POU2F1;EHF;NFATC1;POU2F1
397048	AAMP;PNKD	2	219134749	219135860	219020056	219022996	397014	.	0	NEU	2:219020958_C_T	rs114050631	219020958	2.17265e-48	EUR	Vuckovic
397048	AAMP;PNKD	2	219134749	219135860	219020056	219022996	397014	.	0	WBC	2:219020958_C_T	rs114050631	219020958	6.38128e-38	EUR	Vuckovic
397048	AAMP;PNKD	2	219134749	219135860	219020056	219022996	397014	.	0	WBC	2:219021013_C_T	rs151059019	219021013	1.27e-19	EAS	Chen
397048	AAMP;PNKD	2	219134749	219135860	219066686	219070124	397028	.	0	NEU	2:219069806_A_G	rs191597583	219069806	1.02e-19	EAS	Chen
770867	HNRNPK;RMI1	9	86594077	86596433	86575618	86582142	770861	.	0	NEU	9:86577541_A_G	rs796007	86577541	5.74e-19	transEthnic	Chen
215058	FAM177A1	14	35512217	35515002	35593300	35607692	215084	.	0	NEU	14:35596323_C_T	rs72664840	35596323	2.18543e-17	EUR	Vuckovic	KLF1
215058	FAM177A1	14	35512217	35515002	35593300	35607692	215084	.	0	WBC	14:35602087_T_G	rs17386684	35602087	2.36583e-17	EUR	Vuckovic	PBX1
215058	FAM177A1	14	35512217	35515002	35593300	35607692	215084	.	0	NEU	14:35602087_G_T	rs17386684	35602087	2.35e-15	transEthnic	Chen
215058	FAM177A1	14	35512217	35515002	35593300	35607692	215084	.	0	WBC	14:35602087_G_T	rs17386684	35602087	6.37e-16	transEthnic	Chen
215058	FAM177A1	14	35512217	35515002	35870572	35871295	215144	.	0	WBC	14:35871093_C_T	rs696	35871093	4.76129e-14	EUR	Vuckovic
608665	C5orf47	5	173390400	173407057	173074621	173075446	608578	.	0	WBC	5:173075213_T_C	rs9885207	173075213	3.04814e-16	EUR	Vuckovic
608665	C5orf47	5	173390400	173407057	173074621	173075446	608578	.	0	NEU	5:173075213_T_C	rs9885207	173075213	2.93807e-16	EUR	Vuckovic
714642	CDCA2;KCTD9	8	25313226	25318048	27194067	27197106	715177	.	0	WBC	8:27195121_C_T	rs28834970	27195121	4.09e-13	transEthnic	Chen
714642	CDCA2;KCTD9	8	25313226	25318048	27217304	27220733	715181	.	0	WBC	8:27219987_C_T	rs73223431	27219987	5.94901e-10	EUR	Vuckovic	T;TBX2;TBX3;TBX5
676389	#N/A	7	50411807	50412756	50282998	50290304	676354	.	0	NEU	7:50284557_G_A	rs76641566	50284557	1.34013e-23	EUR	Vuckovic	ZNF589
676389	#N/A	7	50411807	50412756	50298078	50305140	676360	.	0	WBC	7:50304461_C_T	rs1456896	50304461	2.48e-18	transEthnic	Chen	MAFA
676389	#N/A	7	50411807	50412756	50298078	50305140	676360	.	0	WBC	7:50305012_TA_T	rs71753197	50305012	1.3988e-18	EUR	Vuckovic
676389	#N/A	7	50411807	50412756	50298078	50305140	676360	.	0	NEU	7:50305012_TA_T	rs71753197	50305012	2.45808e-28	EUR	Vuckovic
363330	AC096670.3;BCL2L11	2	111872736	111883621	111600769	111610614	363262	.	0	WBC	2:111601478_G_A	rs11123201	111601478	4.46579e-13	EUR	Vuckovic	GATA5;IRF4
268104	HEATR3;RP11-429P3.3	16	50095261	50117273	50070790	50080573	268097	.	1	WBC	16:50079390_C_T	rs12922541	50079390	5.14e-12	transEthnic	Chen
30764	C1orf162	1	112014292	112018606	111684644	111690812	30631	.	0	NEU	1:111686497_A_C	rs325925	111686497	6.93e-20	transEthnic	Chen
30764	C1orf162	1	112014292	112018606	111751489	111755335	30657	.	0	WBC	1:111751534_A_T	rs2783441	111751534	5.17e-12	AFR	Chen
30764	C1orf162	1	112014292	112018606	112188890	112205342	30827	KRT18P57;RNU6-151P	0	WBC	1:112195091_A_G	rs473068	112195091	1.37e-13	transEthnic	Chen
44696	GLUL	1	182354704	182363894	182120729	182128561	44628	.	0	WBC	1:182125704_T_TTGGAGGGCAGACTAGCCCAGGCCC	rs144926613	182125704	2.23394e-10	EUR	Vuckovic
44696	GLUL	1	182354704	182363894	182128562	182141851	44629	.	0	WBC	1:182140185_C_G	rs17447211	182140185	3.79e-14	transEthnic	Chen	EHF;ELF2;ELF5;ETS1;ETV4;ETV7;FLI1;SPI1
40704	F5	1	169547926	169559316	169706713	169710148	40763	.	1	WBC	1:169710071_C_CAATA	rs777786730	169710071	5.38e-16	AFR	Chen
249922	AC009677.1	15	70017141	70023265	70369699	70379374	250012	MIR629	1	WBC	15:70376441_T_C	rs631864	70376441	1.76057e-11	EUR	Vuckovic	NR2C1;NR2C2;NR2F1;NR2F2;PPARG;RARG;RXRB
723072	TGS1;TMEM68	8	56684485	56695208	56780974	56794019	723098	LYN	1	NEU	8:56791244_C_T	rs2271400	56791244	5.13e-28	transEthnic	Chen	BRCA1;HIC1
723072	TGS1;TMEM68	8	56684485	56695208	56780974	56794019	723098	LYN	1	WBC	8:56791244_C_T	rs2271400	56791244	1.48e-31	transEthnic	Chen	BRCA1;HIC1
723072	TGS1;TMEM68	8	56684485	56695208	56780974	56794019	723098	LYN	1	NEU	8:56792159_T_C	rs1450741	56792159	8.74537e-24	EUR	Vuckovic
723072	TGS1;TMEM68	8	56684485	56695208	56780974	56794019	723098	LYN	1	WBC	8:56792159_T_C	rs1450741	56792159	3.39844e-24	EUR	Vuckovic
723072	TGS1;TMEM68	8	56684485	56695208	56798248	56809852	723101	.	1	WBC	8:56800362_C_T	rs11776339	56800362	1.54e-10	EAS	Chen
424595	U3	21	30549307	30557482	30492471	30494052	424582	.	0	WBC	21:30492837_A_G	rs68046920	30492837	1.01079e-09	EUR	Vuckovic	KLF3;TBX2
635504	SYNCRIP	6	86350239	86354230	86411713	86415336	635518	.	0	NEU	6:86415236_C_T	rs2475787	86415236	1.23e-11	transEthnic	Chen
34299	ANKRD35	1	145546608	145551233	145470529	145471227	34284	.	0	NEU	1:145471191_G_T	rs704984	145471191	2.32e-19	AFR	Chen
34299	ANKRD35	1	145546608	145551233	145470529	145471227	34284	.	0	NEU	1:145471191_G_T	rs704984	145471191	6.69e-16	transEthnic	Chen
34299	ANKRD35	1	145546608	145551233	145528091	145538553	34297	.	0	WBC	1:145529681_C_T	rs6424378	145529681	1.15e-17	AFR	Chen
34299	ANKRD35	1	145546608	145551233	145528091	145538553	34297	.	0	WBC	1:145529681_C_T	rs6424378	145529681	7.29e-15	transEthnic	Chen
568582	HMGCS1	5	43310396	43314230	43509790	43517956	568647	C5orf34;RP11-159F24.5;RP11-159F24.6	0	WBC	5:43511115_C_T	rs370158623	43511115	3.50023e-09	EUR	Vuckovic
336739	FAM49A	2	16840881	16848121	16702524	16708458	336695	AC104623.2	1	WBC	2:16702654_G_A	rs4632345	16702654	1.74197e-10	EUR	Vuckovic	BATF;ESR1;FOXQ1;HNF1B;HOXB6;HOXB7;HOXB8;HOXC6;LHX2;ONECUT1;ONECUT2;PBX1;PBX2;PBX3;ZFHX3
336739	FAM49A	2	16840881	16848121	16702524	16708458	336695	AC104623.2	1	WBC	2:16702654_A_G	rs4632345	16702654	7.21e-12	transEthnic	Chen
415669	CEBPB	20	48799088	48815510	49202009	49205150	415760	MIR645	1	WBC	20:49205095_G_A	rs1060402	49205095	5.12184e-16	EUR	Vuckovic
619798	EHMT2-AS1;EHMT2	6	31851517	31855313	31620282	31629076	619760	APOM;BAG6;C6orf47-AS1;C6orf47	0	WBC	6:31628113_A_C	rs805263	31628113	5.7421e-59	EUR	Vuckovic
528089	TET2-AS1	4	106098019	106101391	105802605	105809275	527993	.	1	WBC	4:105806108_A_T	rs144317085	105806108	7.12e-21	transEthnic	Chen	NFATC1;STAT6;TEAD1
528089	TET2-AS1	4	106098019	106101391	105862426	105864826	528014	.	1	WBC	4:105864529_ACT_A	rs199741557	105864529	5.31636e-17	EUR	Vuckovic
528089	TET2-AS1	4	106098019	106101391	105862426	105864826	528014	.	1	NEU	4:105864529_ACT_A	rs199741557	105864529	1.79506e-17	EUR	Vuckovic
724747	CLVS1	8	61957180	61969911	61304361	61309259	724549	.	0	WBC	8:61306755_AT_A	rs60405594	61306755	4.50875e-21	EUR	Vuckovic
724747	CLVS1	8	61957180	61969911	61647093	61651043	724640	.	0	NEU	8:61650831_A_T	rs7846314	61650831	6.52289e-130	EUR	Vuckovic	ARID3A;FOXJ3;HOXC6;ONECUT2;POU3F2;ZFHX3
724747	CLVS1	8	61957180	61969911	61647093	61651043	724640	.	0	WBC	8:61650831_A_T	rs7846314	61650831	4.42478e-71	EUR	Vuckovic	ARID3A;FOXJ3;HOXC6;ONECUT2;POU3F2;ZFHX3
724747	CLVS1	8	61957180	61969911	61647093	61651043	724640	.	0	NEU	8:61650831_A_T	rs7846314	61650831	2.05e-160	transEthnic	Chen	ARID3A;FOXJ3;HOXC6;ONECUT2;POU3F2;ZFHX3
724747	CLVS1	8	61957180	61969911	61647093	61651043	724640	.	0	WBC	8:61650831_A_T	rs7846314	61650831	1.55e-96	transEthnic	Chen	ARID3A;FOXJ3;HOXC6;ONECUT2;POU3F2;ZFHX3
724747	CLVS1	8	61957180	61969911	61651603	61653101	724642	.	0	NEU	8:61652144_A_G	rs4288413	61652144	6.54e-17	EAS	Chen
497959	GRPEL1	4	7064676	7077304	6989254	6991224	497937	.	1	WBC	4:6989794_G_A	rs143896995	6989794	1.35417e-14	EUR	Vuckovic
497959	GRPEL1	4	7064676	7077304	6989254	6991224	497937	.	1	NEU	4:6989794_G_A	rs143896995	6989794	1.59495e-16	EUR	Vuckovic
258635	CHSY1	15	101791053	101798933	101711031	101720022	258602	.	0	WBC	15:101713668_G_A	rs28576226	101713668	2.83057e-26	EUR	Vuckovic	KLF4;SP1;SP3
258635	CHSY1	15	101791053	101798933	101711031	101720022	258602	.	0	WBC	15:101713668_A_G	rs28576226	101713668	3.9e-26	transEthnic	Chen
258635	CHSY1	15	101791053	101798933	101720023	101728908	258603	.	0	NEU	15:101723499_C_T	rs7168592	101723499	1.15023e-38	EUR	Vuckovic
116607	AC103828.1	11	48028349	48056146	47945939	47954358	116587	.	0	NEU	11:47949368_CAAAAAAAAAAAAAAAAAAAAAAA_C	rs552557467	47949368	7.85162e-18	EUR	Vuckovic
116607	AC103828.1	11	48028349	48056146	47959740	47963530	116590	.	0	WBC	11:47960210_C_T	rs1227995	47960210	7.43e-43	transEthnic	Chen
116607	AC103828.1	11	48028349	48056146	47963531	47972234	116591	.	0	WBC	11:47965189_C_G	rs1227996	47965189	1.89603e-32	EUR	Vuckovic
214976	EAPP;RNU1-27P;RP11-671J11.6;RP11-671J11.7	14	35007955	35023713	35593300	35607692	215084	.	1	NEU	14:35596323_C_T	rs72664840	35596323	2.18543e-17	EUR	Vuckovic	KLF1
214976	EAPP;RNU1-27P;RP11-671J11.6;RP11-671J11.7	14	35007955	35023713	35593300	35607692	215084	.	1	WBC	14:35602087_T_G	rs17386684	35602087	2.36583e-17	EUR	Vuckovic	PBX1
214976	EAPP;RNU1-27P;RP11-671J11.6;RP11-671J11.7	14	35007955	35023713	35593300	35607692	215084	.	1	NEU	14:35602087_G_T	rs17386684	35602087	2.35e-15	transEthnic	Chen
214976	EAPP;RNU1-27P;RP11-671J11.6;RP11-671J11.7	14	35007955	35023713	35593300	35607692	215084	.	1	WBC	14:35602087_G_T	rs17386684	35602087	6.37e-16	transEthnic	Chen
214976	EAPP;RNU1-27P;RP11-671J11.6;RP11-671J11.7	14	35007955	35023713	35870572	35871295	215144	.	1	WBC	14:35871093_C_T	rs696	35871093	4.76129e-14	EUR	Vuckovic
268240	SNX20	16	50704548	50720523	50070790	50080573	268097	.	0	WBC	16:50079390_C_T	rs12922541	50079390	5.14e-12	transEthnic	Chen
633679	TTK	6	80713209	80715668	82460183	82466059	634230	FAM46A	1	NEU	6:82463376_C_T	rs915125	82463376	6.34978e-13	EUR	Vuckovic
633679	TTK	6	80713209	80715668	82460183	82466059	634230	FAM46A	1	NEU	6:82463376_C_T	rs915125	82463376	1.12e-14	transEthnic	Chen
669325	CBX3;HNRNPA2B1	7	26238186	26246475	27181769	27195103	669614	HOXA3;HOXA5;HOXA6;HOXA-AS3;RP1-170O19.22;RP1-170O19.23	0	WBC	7:27189446_C_T	rs62454419	27189446	1.59491e-11	EUR	Vuckovic	GFI1;GFI1B;SOX17
669325	CBX3;HNRNPA2B1	7	26238186	26246475	27203006	27207966	669619	.	0	WBC	7:27204732_A_C	rs35355140	27204732	6.77e-12	transEthnic	Chen
724667	RP11-33I11.2	8	61713427	61726143	61647093	61651043	724640	.	0	NEU	8:61650831_A_T	rs7846314	61650831	6.52289e-130	EUR	Vuckovic	ARID3A;FOXJ3;HOXC6;ONECUT2;POU3F2;ZFHX3
724667	RP11-33I11.2	8	61713427	61726143	61647093	61651043	724640	.	0	WBC	8:61650831_A_T	rs7846314	61650831	4.42478e-71	EUR	Vuckovic	ARID3A;FOXJ3;HOXC6;ONECUT2;POU3F2;ZFHX3
724667	RP11-33I11.2	8	61713427	61726143	61647093	61651043	724640	.	0	NEU	8:61650831_A_T	rs7846314	61650831	2.05e-160	transEthnic	Chen	ARID3A;FOXJ3;HOXC6;ONECUT2;POU3F2;ZFHX3
724667	RP11-33I11.2	8	61713427	61726143	61647093	61651043	724640	.	0	WBC	8:61650831_A_T	rs7846314	61650831	1.55e-96	transEthnic	Chen	ARID3A;FOXJ3;HOXC6;ONECUT2;POU3F2;ZFHX3
724667	RP11-33I11.2	8	61713427	61726143	61651603	61653101	724642	.	0	NEU	8:61652144_A_G	rs4288413	61652144	6.54e-17	EAS	Chen
771447	NAA35	9	88551457	88557085	86575618	86582142	770861	.	0	NEU	9:86577541_A_G	rs796007	86577541	5.74e-19	transEthnic	Chen
771447	NAA35	9	88551457	88557085	86594077	86596433	770867	HNRNPK;RMI1	0	WBC	9:86595801_G_T	rs796003	86595801	1.99e-32	transEthnic	Chen
370652	CXCR4	2	136869013	136876153	136700553	136705994	370592	.	0	NEU	2:136702713_G_T	rs74266318	136702713	1.72e-40	transEthnic	Chen
370652	CXCR4	2	136869013	136876153	136700553	136705994	370592	.	0	NEU	2:136702713_G_T	rs74266318	136702713	8.75e-40	EAS	Chen
370652	CXCR4	2	136869013	136876153	136700553	136705994	370592	.	0	WBC	2:136702713_G_T	rs74266318	136702713	1.05e-50	EAS	Chen
370652	CXCR4	2	136869013	136876153	136700553	136705994	370592	.	0	WBC	2:136702713_G_T	rs74266318	136702713	1.76e-50	transEthnic	Chen
370652	CXCR4	2	136869013	136876153	136767493	136771744	370613	.	0	WBC	2:136769426_C_T	rs115653138	136769426	2.54e-11	AFR	Chen
586153	CTD-2001C12.1;FAM174A	5	99870701	99873835	100187724	100191724	586273	.	1	WBC	5:100189693_GTGTGTGTGTGTGTGTGTGTGTA_G	rs375138924	100189693	1.47249e-10	EUR	Vuckovic
139778	ETS1	11	128449766	128458801	128317439	128330399	139747	.	0	NEU	11:128328913_G_A	rs8705	128328913	7.92169e-18	EUR	Vuckovic
139778	ETS1	11	128449766	128458801	128317439	128330399	139747	.	0	WBC	11:128328913_G_A	rs8705	128328913	7.35095e-35	EUR	Vuckovic
139778	ETS1	11	128449766	128458801	128317439	128330399	139747	.	0	NEU	11:128328913_A_G	rs8705	128328913	7.42e-17	transEthnic	Chen
139778	ETS1	11	128449766	128458801	128317439	128330399	139747	.	0	WBC	11:128328913_A_G	rs8705	128328913	1.91e-41	transEthnic	Chen
391595	NIF3L1;PPIL3;RNU6-312P	2	201746450	201757573	202092012	202114843	391676	CASP8	0	WBC	2:202107233_C_G	rs10193121	202107233	4.56e-16	transEthnic	Chen
391595	NIF3L1;PPIL3;RNU6-312P	2	201746450	201757573	202092012	202114843	391676	CASP8	0	WBC	2:202112471_G_T	rs10931933	202112471	4.52781e-15	EUR	Vuckovic	HIVEP1
344502	AC010883.5	2	43455071	43460452	43352623	43361904	344481	.	0	NEU	2:43354280_A_G	rs17030394	43354280	1.55851e-11	EUR	Vuckovic
417418	RTFDC1;snoU13	20	55042694	55052056	55957140	55973022	417632	RBM38;RP4-800J21.3	1	WBC	20:55968113_A_G	rs439749	55968113	3e-12	transEthnic	Chen
417418	RTFDC1;snoU13	20	55042694	55052056	55957140	55973022	417632	RBM38;RP4-800J21.3	1	NEU	20:55969368_AGCCTGGCTCCCAGGTGAATGGGTCCCCTGGG_A	rs66888736	55969368	1.42448e-09	EUR	Vuckovic
417418	RTFDC1;snoU13	20	55042694	55052056	55957140	55973022	417632	RBM38;RP4-800J21.3	1	NEU	20:55969492_C_T	rs328491	55969492	3.77e-12	transEthnic	Chen
391613	AC005037.3;ORC2	2	201822381	201832549	202092012	202114843	391676	CASP8	0	WBC	2:202107233_C_G	rs10193121	202107233	4.56e-16	transEthnic	Chen
391613	AC005037.3;ORC2	2	201822381	201832549	202092012	202114843	391676	CASP8	0	WBC	2:202112471_G_T	rs10931933	202112471	4.52781e-15	EUR	Vuckovic	HIVEP1
682717	RHBDD2	7	75471491	75472111	75633150	75639144	682749	.	0	NEU	7:75638421_A_G	rs59882870	75638421	5.63e-13	transEthnic	Chen
682717	RHBDD2	7	75471491	75472111	75650283	75659209	682754	.	0	WBC	7:75654977_A_G	rs113570449	75654977	7.35e-16	transEthnic	Chen
352323	APLF;FBXO48	2	68691196	68695687	68961196	68967008	352409	.	0	NEU	2:68962137_G_A	rs10048745	68962137	7.9723e-12	EUR	Vuckovic	HOXA1;HOXB1;MEIS2;MYOD1
352323	APLF;FBXO48	2	68691196	68695687	68961196	68967008	352409	.	0	NEU	2:68962137_A_G	rs10048745	68962137	4.3e-10	transEthnic	Chen
519968	PRDM8;RP11-377G16.2	4	81093511	81114881	80906807	80909023	519903	.	1	WBC	4:80906992_CTT_C	rs572381265	80906992	8.52158e-11	EUR	Vuckovic
619766	LY6G6F;MEGT1	6	31672196	31677679	31620282	31629076	619760	APOM;BAG6;C6orf47-AS1;C6orf47	0	WBC	6:31628113_A_C	rs805263	31628113	5.7421e-59	EUR	Vuckovic
30754	ATP5F1;WDR77	1	111990420	111993325	111684644	111690812	30631	.	0	NEU	1:111686497_A_C	rs325925	111686497	6.93e-20	transEthnic	Chen
30754	ATP5F1;WDR77	1	111990420	111993325	111751489	111755335	30657	.	0	WBC	1:111751534_A_T	rs2783441	111751534	5.17e-12	AFR	Chen
120653	BEST1	11	61711928	61729238	61565186	61578381	120625	.	0	NEU	11:61567753_C_A	rs174544	61567753	9.26018e-30	EUR	Vuckovic	ETV7;NR2C1;RARB;RARG;RXRB;THRA;THRB
120653	BEST1	11	61711928	61729238	61565186	61578381	120625	.	0	WBC	11:61571348_C_G	rs174548	61571348	3.98e-32	transEthnic	Chen	BATF;FOSB
120653	BEST1	11	61711928	61729238	61565186	61578381	120625	.	0	WBC	11:61571382_G_A	rs174549	61571382	1.66547e-31	EUR	Vuckovic	DDIT3;ZBTB33
120653	BEST1	11	61711928	61729238	61579636	61581529	120627	.	0	NEU	11:61581368_A_G	rs174557	61581368	5.8e-28	transEthnic	Chen
650886	snoU13	6	134522958	134535047	135042811	135046703	651030	.	1	WBC	6:135043731_C_T	rs9376055	135043731	3.5811e-10	EUR	Vuckovic
268253	CYLD;hsa-mir-3181;RP11-327F22.1	16	50775527	50778317	50070790	50080573	268097	.	0	WBC	16:50079390_C_T	rs12922541	50079390	5.14e-12	transEthnic	Chen
617935	FAM65B;RP11-367G6.3;RP3-425P12.5	6	25039374	25043364	24816168	24828109	617869	.	1	NEU	6:24818365_T_C	rs6922558	24818365	2.34991e-10	EUR	Vuckovic
576299	RAD17;TAF9	5	68665829	68670977	68588157	68590591	576287	.	0	NEU	5:68590395_C_T	rs11741775	68590395	1.75725e-33	EUR	Vuckovic
576299	RAD17;TAF9	5	68665829	68670977	68588157	68590591	576287	.	0	WBC	5:68590395_C_T	rs11741775	68590395	1.77166e-24	EUR	Vuckovic
591045	AP3S1;ATG12	5	115168471	115184961	114804750	114812462	590935	.	0	NEU	5:114806819_C_T	rs257063	114806819	1.04e-10	transEthnic	Chen
591045	AP3S1;ATG12	5	115168471	115184961	114804750	114812462	590935	.	0	WBC	5:114808016_C_T	rs257056	114808016	9.29922e-10	EUR	Vuckovic
591045	AP3S1;ATG12	5	115168471	115184961	114804750	114812462	590935	.	0	NEU	5:114808016_C_T	rs257056	114808016	2.89433e-09	EUR	Vuckovic
745878	CASC11;MYC	8	128745991	128756979	130600537	130601387	746464	.	0	NEU	8:130601089_C_T	rs1433578	130601089	1.02e-19	EAS	Chen
745878	CASC11;MYC	8	128745991	128756979	130600537	130601387	746464	.	0	WBC	8:130601089_C_T	rs1433578	130601089	1.75e-34	EAS	Chen
745878	CASC11;MYC	8	128745991	128756979	130614556	130620761	746470	.	0	WBC	8:130618150_C_T	rs59697075	130618150	3.20336e-69	EUR	Vuckovic
745878	CASC11;MYC	8	128745991	128756979	130614556	130620761	746470	.	0	NEU	8:130618150_C_T	rs59697075	130618150	1.58384e-66	EUR	Vuckovic
745878	CASC11;MYC	8	128745991	128756979	130614556	130620761	746470	.	0	NEU	8:130618150_C_T	rs59697075	130618150	2.26e-93	transEthnic	Chen
745878	CASC11;MYC	8	128745991	128756979	130614556	130620761	746470	.	0	WBC	8:130618150_C_T	rs59697075	130618150	5.1e-101	transEthnic	Chen
745878	CASC11;MYC	8	128745991	128756979	130614556	130620761	746470	.	0	WBC	8:130620038_G_T	rs13276692	130620038	4.98401e-40	EUR	Vuckovic	NR1I3
745878	CASC11;MYC	8	128745991	128756979	130624007	130630069	746472	.	0	NEU	8:130624816_C_T	rs1982094	130624816	3.40002e-39	EUR	Vuckovic	NFATC1
745878	CASC11;MYC	8	128745991	128756979	130690296	130691073	746488	.	0	WBC	8:130690726_AAAT_A	rs71302381	130690726	5.71088e-30	EUR	Vuckovic
745878	CASC11;MYC	8	128745991	128756979	130691074	130700484	746489	.	0	NEU	8:130696137_G_C	rs6993442	130696137	2.80743e-44	EUR	Vuckovic	PURA
745878	CASC11;MYC	8	128745991	128756979	130691074	130700484	746489	.	0	WBC	8:130696137_G_C	rs6993442	130696137	1.2416e-35	EUR	Vuckovic	PURA
745878	CASC11;MYC	8	128745991	128756979	130691074	130700484	746489	.	0	NEU	8:130696145_C_G	rs74865311	130696145	2.06665e-27	EUR	Vuckovic
750578	DOCK8;RP11-59O6.3	9	262750	273365	280183	286154	750580	.	1	NEU	9:282589_T_TA	rs528543374	282589	6.74715e-26	EUR	Vuckovic
750578	DOCK8;RP11-59O6.3	9	262750	273365	280183	286154	750580	.	1	WBC	9:282589_T_TA	rs528543374	282589	3.66945e-21	EUR	Vuckovic
750578	DOCK8;RP11-59O6.3	9	262750	273365	280183	286154	750580	.	1	NEU	9:282738_A_G	rs13291664	282738	4.15e-29	transEthnic	Chen	SOX18;SOX9
750578	DOCK8;RP11-59O6.3	9	262750	273365	280183	286154	750580	.	1	WBC	9:282738_A_G	rs13291664	282738	5.65e-25	transEthnic	Chen	SOX18;SOX9
288180	CTD-2020K17.1;FMNL1	17	43296482	43306626	43333301	43342451	288185	MAP3K14-AS1;SPATA32	0	WBC	17:43337970_A_G	rs11656414	43337970	2.59037e-12	EUR	Vuckovic
288180	CTD-2020K17.1;FMNL1	17	43296482	43306626	43333301	43342451	288185	MAP3K14-AS1;SPATA32	0	WBC	17:43337970_A_G	rs11656414	43337970	2.71e-16	transEthnic	Chen
144459	CLEC9A;RP11-133L14.5	12	10180825	10185302	9904414	9911471	144347	.	0	WBC	12:9905690_A_G	rs11052877	9905690	1.42598e-34	EUR	Vuckovic
144459	CLEC9A;RP11-133L14.5	12	10180825	10185302	9904414	9911471	144347	.	0	WBC	12:9905690_A_G	rs11052877	9905690	4.08e-43	transEthnic	Chen
144459	CLEC9A;RP11-133L14.5	12	10180825	10185302	9925676	9942260	144353	.	0	WBC	12:9926269_TAA_T	rs796878431	9926269	2.50222e-25	EUR	Vuckovic
34295	ITGA10;PEX11B	1	145520504	145527491	145528091	145538553	34297	.	0	WBC	1:145529681_C_T	rs6424378	145529681	1.15e-17	AFR	Chen
34295	ITGA10;PEX11B	1	145520504	145527491	145528091	145538553	34297	.	0	WBC	1:145529681_C_T	rs6424378	145529681	7.29e-15	transEthnic	Chen
619744	ATP6V1G2-DDX39B;ATP6V1G2;NFKBIL1	6	31511143	31522203	31552654	31583304	619750	AIF1;LST1;NCR3;UQCRHP1	0	WBC	6:31555392_C_A	rs2256974	31555392	1.71229e-10	EUR	Vuckovic
619744	ATP6V1G2-DDX39B;ATP6V1G2;NFKBIL1	6	31511143	31522203	31620282	31629076	619760	APOM;BAG6;C6orf47-AS1;C6orf47	0	WBC	6:31628113_A_C	rs805263	31628113	5.7421e-59	EUR	Vuckovic
666794	AC091697.1	7	18336829	18339704	17948256	17951714	666674	.	1	NEU	7:17950571_T_C	rs79348723	17950571	2.17369e-11	EUR	Vuckovic	THRB
352764	ASPRV1;PCBP1-AS1;snoU13	2	70182638	70194908	70353143	70355763	352791	.	1	NEU	2:70355627_A_T	rs11695747	70355627	7.03e-14	transEthnic	Chen
352764	ASPRV1;PCBP1-AS1;snoU13	2	70182638	70194908	70355764	70366429	352792	.	1	WBC	2:70355951_C_T	rs11689890	70355951	1.75e-16	transEthnic	Chen
352764	ASPRV1;PCBP1-AS1;snoU13	2	70182638	70194908	70396360	70408468	352801	.	1	WBC	2:70407205_C_G	rs141314120	70407205	2.31331e-18	EUR	Vuckovic	MYOG;NHLH1;PAX5;RARG;TFAP4;MYOG;NHLH1;PAX5;RARG;TFAP4
352764	ASPRV1;PCBP1-AS1;snoU13	2	70182638	70194908	70396360	70408468	352801	.	1	NEU	2:70407205_C_G	rs141314120	70407205	3.04994e-14	EUR	Vuckovic	MYOG;NHLH1;PAX5;RARG;TFAP4;MYOG;NHLH1;PAX5;RARG;TFAP4
592020	DTWD2	5	118320592	118325083	118729276	118734058	592132	.	0	WBC	5:118729327_A_G	rs1045242	118729327	1.27e-22	transEthnic	Chen	POU2F1;POU2F2
592020	DTWD2	5	118320592	118325083	118738592	118746252	592136	.	0	WBC	5:118739748_T_G	rs6894901	118739748	6.69614e-22	EUR	Vuckovic	HOXD10;IRF5
655654	PPIL4	6	149865416	149868067	151716137	151721759	656130	.	0	WBC	6:151721749_A_G	rs7771156	151721749	5.79e-10	transEthnic	Chen
497917	TBC1D14	4	6908960	6911058	6969500	6970966	497930	.	1	WBC	4:6969919_A_G	rs6831368	6969919	4.06494e-20	EUR	Vuckovic
497917	TBC1D14	4	6908960	6911058	6969500	6970966	497930	.	1	NEU	4:6969919_A_G	rs6831368	6969919	4.63944e-24	EUR	Vuckovic
497917	TBC1D14	4	6908960	6911058	6969500	6970966	497930	.	1	NEU	4:6969919_A_G	rs6831368	6969919	1.59e-24	transEthnic	Chen
497917	TBC1D14	4	6908960	6911058	6969500	6970966	497930	.	1	WBC	4:6969919_A_G	rs6831368	6969919	4.04e-24	transEthnic	Chen
497917	TBC1D14	4	6908960	6911058	6989254	6991224	497937	.	1	WBC	4:6989794_G_A	rs143896995	6989794	1.35417e-14	EUR	Vuckovic
497917	TBC1D14	4	6908960	6911058	6989254	6991224	497937	.	1	NEU	4:6989794_G_A	rs143896995	6989794	1.59495e-16	EUR	Vuckovic
622140	RNU6-643P;RP13-235E23.1	6	41268672	41279121	41155905	41170471	622110	TREML2	1	WBC	6:41165819_C_T	rs13207171	41165819	1.03435e-15	EUR	Vuckovic
622140	RNU6-643P;RP13-235E23.1	6	41268672	41279121	41155905	41170471	622110	TREML2	1	WBC	6:41165819_C_T	rs13207171	41165819	2.93e-16	transEthnic	Chen
610557	DUSP22	6	290446	297152	391136	396367	610597	IRF4	1	WBC	6:396321_C_T	rs12203592	396321	4.22278e-20	EUR	Vuckovic
610557	DUSP22	6	290446	297152	391136	396367	610597	IRF4	1	WBC	6:396321_C_T	rs12203592	396321	2.87e-19	transEthnic	Chen
476454	TFP1;TOPBP1	3	133371750	133380911	132192583	132205318	476072	.	0	NEU	3:132202449_A_T	rs62292953	132202449	1.34e-13	transEthnic	Chen
83899	HNRNPH3;PBLD	10	70090012	70097497	69631112	69635283	83780	.	0	WBC	10:69634202_A_G	rs10997847	69634202	1.1e-13	transEthnic	Chen	NR6A1
40095	CREG1	1	167521892	167524978	167597892	167601065	40120	RCSD1;RP3-455J7.4	0	NEU	1:167600842_C_T	rs11579633	167600842	4.17371e-17	EUR	Vuckovic	KLF15;MAZ;TBX2
40095	CREG1	1	167521892	167524978	167597892	167601065	40120	RCSD1;RP3-455J7.4	0	WBC	1:167600842_C_T	rs11579633	167600842	5.60673e-19	EUR	Vuckovic	KLF15;MAZ;TBX2
34279	TXNIP	1	145427517	145441089	145470529	145471227	34284	.	0	NEU	1:145471191_G_T	rs704984	145471191	2.32e-19	AFR	Chen
34279	TXNIP	1	145427517	145441089	145470529	145471227	34284	.	0	NEU	1:145471191_G_T	rs704984	145471191	6.69e-16	transEthnic	Chen
34279	TXNIP	1	145427517	145441089	145528091	145538553	34297	.	0	WBC	1:145529681_C_T	rs6424378	145529681	1.15e-17	AFR	Chen
34279	TXNIP	1	145427517	145441089	145528091	145538553	34297	.	0	WBC	1:145529681_C_T	rs6424378	145529681	7.29e-15	transEthnic	Chen
391596	NIF3L1;RNU6-762P	2	201757574	201765917	202092012	202114843	391676	CASP8	0	WBC	2:202107233_C_G	rs10193121	202107233	4.56e-16	transEthnic	Chen
391596	NIF3L1;RNU6-762P	2	201757574	201765917	202092012	202114843	391676	CASP8	0	WBC	2:202112471_G_T	rs10931933	202112471	4.52781e-15	EUR	Vuckovic	HIVEP1
327638	AC002511.1	19	35883528	35898310	35939222	35942261	327650	FFAR2	0	NEU	19:35941879_T_A	rs416633	35941879	4.91394e-09	EUR	Vuckovic	NR3C1
401276	INPP5D	2	233921655	233927465	234110645	234118509	401302	.	1	NEU	2:234113057_G_A	rs7346	234113057	1.56326e-09	EUR	Vuckovic	ARNT;ARNTL;BHLHE40;MYC;POU5F1;TFEB
7942	MAP7D1;TRAPPC3	1	36612957	36628346	36879929	36883304	7993	.	0	WBC	1:36880829_A_G	rs2994007	36880829	2.35e-20	EAS	Chen
7942	MAP7D1;TRAPPC3	1	36612957	36628346	36926610	36927583	8006	.	0	NEU	1:36927530_A_C	rs78245381	36927530	1.56e-17	EAS	Chen
7942	MAP7D1;TRAPPC3	1	36612957	36628346	36927584	36939538	8007	CSF3R;MRPS15	0	NEU	1:36933759_C_T	rs138156467	36933759	3.09834e-09	EUR	Vuckovic	EGR2;EGR3
7942	MAP7D1;TRAPPC3	1	36612957	36628346	36939539	36948750	8008	.	0	NEU	1:36943916_C_G	rs3917932	36943916	7.02897e-121	EUR	Vuckovic	ATF1;ATF2+ATF4;ATF3;CREB1;CREM;NR1I2;NR1I3;NR2F1;NR2F2;RARB;RARG;RXRB;TFE3;THRA;THRB
7942	MAP7D1;TRAPPC3	1	36612957	36628346	36939539	36948750	8008	.	0	WBC	1:36943916_C_G	rs3917932	36943916	1.64157e-95	EUR	Vuckovic	ATF1;ATF2+ATF4;ATF3;CREB1;CREM;NR1I2;NR1I3;NR2F1;NR2F2;RARB;RARG;RXRB;TFE3;THRA;THRB
7942	MAP7D1;TRAPPC3	1	36612957	36628346	36939539	36948750	8008	.	0	NEU	1:36943916_C_G	rs3917932	36943916	9.19e-170	transEthnic	Chen	ATF1;ATF2+ATF4;ATF3;CREB1;CREM;NR1I2;NR1I3;NR2F1;NR2F2;RARB;RARG;RXRB;TFE3;THRA;THRB
7942	MAP7D1;TRAPPC3	1	36612957	36628346	36939539	36948750	8008	.	0	WBC	1:36943916_C_G	rs3917932	36943916	7.79e-145	transEthnic	Chen	ATF1;ATF2+ATF4;ATF3;CREB1;CREM;NR1I2;NR1I3;NR2F1;NR2F2;RARB;RARG;RXRB;TFE3;THRA;THRB
7942	MAP7D1;TRAPPC3	1	36612957	36628346	36939539	36948750	8008	.	0	WBC	1:36947936_C_T	rs3917912	36947936	2.85021e-34	EUR	Vuckovic	ZNF143;ZNF143
7942	MAP7D1;TRAPPC3	1	36612957	36628346	36939539	36948750	8008	.	0	NEU	1:36947936_C_T	rs3917912	36947936	2.28902e-42	EUR	Vuckovic	ZNF143;ZNF143
619553	ABCF1	6	30534753	30541639	31620282	31629076	619760	APOM;BAG6;C6orf47-AS1;C6orf47	0	WBC	6:31628113_A_C	rs805263	31628113	5.7421e-59	EUR	Vuckovic
265467	SNORA25;XPO6;Y_RNA	16	28189984	28197170	28087542	28094556	265443	.	1	WBC	16:28093674_C_T	rs205438	28093674	4.48e-11	transEthnic	Chen
44700	TEDDM1	1	182366080	182374429	182120729	182128561	44628	.	0	WBC	1:182125704_T_TTGGAGGGCAGACTAGCCCAGGCCC	rs144926613	182125704	2.23394e-10	EUR	Vuckovic
44700	TEDDM1	1	182366080	182374429	182128562	182141851	44629	.	0	WBC	1:182140185_C_G	rs17447211	182140185	3.79e-14	transEthnic	Chen	EHF;ELF2;ELF5;ETS1;ETV4;ETV7;FLI1;SPI1
136593	PCSK7;RNF214	11	117092174	117109710	116762182	116764631	136510	.	0	WBC	11:116764021_C_T	rs672058	116764021	1.58e-12	transEthnic	Chen
576298	RAD17;TAF9	5	68660962	68665828	68588157	68590591	576287	.	0	NEU	5:68590395_C_T	rs11741775	68590395	1.75725e-33	EUR	Vuckovic
576298	RAD17;TAF9	5	68660962	68665828	68588157	68590591	576287	.	0	WBC	5:68590395_C_T	rs11741775	68590395	1.77166e-24	EUR	Vuckovic
619797	SLC44A4	6	31836415	31851516	31620282	31629076	619760	APOM;BAG6;C6orf47-AS1;C6orf47	0	WBC	6:31628113_A_C	rs805263	31628113	5.7421e-59	EUR	Vuckovic
373216	AC016910.1	2	144693938	144696604	145764204	145765577	373604	.	1	WBC	2:145764746_G_T	rs12691702	145764746	9.38e-12	transEthnic	Chen
227343	FOS	14	75743350	75750053	75969548	75985681	227403	.	0	WBC	14:75981856_T_C	rs175714	75981856	1.13803e-09	EUR	Vuckovic	CTCF;GLIS3;INSM1;PLAG1;ZNF219
517843	CXCL1	4	74730417	74735646	74972881	74981052	517918	MTHFD2L	1	NEU	4:74978340_C_T	rs1866755	74978340	1.01e-32	EAS	Chen
619530	HLA-E	6	30455605	30461699	31620282	31629076	619760	APOM;BAG6;C6orf47-AS1;C6orf47	1	WBC	6:31628113_A_C	rs805263	31628113	5.7421e-59	EUR	Vuckovic
328917	CIC;PAFAH1B3;PRR19	19	42783123	42809789	42744674	42757044	328911	AC006486.1;ERF;GSK3A	0	WBC	19:42755698_A_G	rs2267630	42755698	9.8e-18	transEthnic	Chen
328917	CIC;PAFAH1B3;PRR19	19	42783123	42809789	42766878	42775581	328915	.	0	WBC	19:42767593_T_C	rs113028115	42767593	2.43949e-15	EUR	Vuckovic
328917	CIC;PAFAH1B3;PRR19	19	42783123	42809789	42766878	42775581	328915	.	0	NEU	19:42768770_G_A	rs117359636	42768770	9.67994e-11	EUR	Vuckovic
328917	CIC;PAFAH1B3;PRR19	19	42783123	42809789	42766878	42775581	328915	.	0	NEU	19:42768770_A_G	rs117359636	42768770	4.65e-10	transEthnic	Chen
100122	FAM53B	10	126429450	126437199	126347398	126349049	100100	.	0	WBC	10:126348565_G_A	rs3781454	126348565	2.31362e-28	EUR	Vuckovic	RELB
100122	FAM53B	10	126429450	126437199	126347398	126349049	100100	.	0	NEU	10:126348565_G_A	rs3781454	126348565	2.0688e-25	EUR	Vuckovic	RELB
100122	FAM53B	10	126429450	126437199	126347398	126349049	100100	.	0	NEU	10:126348565_A_G	rs3781454	126348565	7.22e-30	transEthnic	Chen
100122	FAM53B	10	126429450	126437199	126347398	126349049	100100	.	0	WBC	10:126348565_A_G	rs3781454	126348565	6.68e-39	transEthnic	Chen
749890	SLC45A4	8	142315209	142320503	142196516	142202095	749865	.	1	WBC	8:142200205_T_TCATGTTTG	rs144741369	142200205	6.73017e-21	EUR	Vuckovic
749890	SLC45A4	8	142315209	142320503	142239641	142245612	749873	.	1	NEU	8:142245464_T_C	rs10875468	142245464	1.05149e-10	EUR	Vuckovic
52141	CD55	1	207491500	207495827	207249326	207250538	52066	.	0	WBC	1:207250300_G_A	rs1060286	207250300	6.86642e-10	EUR	Vuckovic	ENO1;MAX;MYC;MYCN;ZBTB18
227315	TMED10	14	75641243	75643481	75969548	75985681	227403	.	0	WBC	14:75981856_T_C	rs175714	75981856	1.13803e-09	EUR	Vuckovic	CTCF;GLIS3;INSM1;PLAG1;ZNF219
700651	AC009542.2;WDR91	7	134878946	134885205	134386884	134390539	700506	.	1	WBC	7:134388083_C_T	rs2347696	134388083	1.1e-18	transEthnic	Chen
156368	DDX23	12	49242128	49247759	49121029	49126230	156339	LINC00935	0	WBC	12:49125027_G_A	rs11168705	49125027	1.01051e-11	EUR	Vuckovic
622077	NFYA;OARD1	6	41038446	41043221	41155905	41170471	622110	TREML2	1	WBC	6:41165819_C_T	rs13207171	41165819	1.03435e-15	EUR	Vuckovic
622077	NFYA;OARD1	6	41038446	41043221	41155905	41170471	622110	TREML2	1	WBC	6:41165819_C_T	rs13207171	41165819	2.93e-16	transEthnic	Chen
227338	RP11-293M10.2	14	75725079	75733861	75969548	75985681	227403	.	0	WBC	14:75981856_T_C	rs175714	75981856	1.13803e-09	EUR	Vuckovic	CTCF;GLIS3;INSM1;PLAG1;ZNF219
635503	RP1-3J17.3	6	86330758	86350238	86411713	86415336	635518	.	1	NEU	6:86415236_C_T	rs2475787	86415236	1.23e-11	transEthnic	Chen
136573	PAFAH1B2;RP11-109L13.5	11	117014364	117016742	116762182	116764631	136510	.	0	WBC	11:116764021_C_T	rs672058	116764021	1.58e-12	transEthnic	Chen
328883	CTC-378H22.1;POU2F2	19	42628923	42637124	42744674	42757044	328911	AC006486.1;ERF;GSK3A	0	WBC	19:42755698_A_G	rs2267630	42755698	9.8e-18	transEthnic	Chen
328883	CTC-378H22.1;POU2F2	19	42628923	42637124	42766878	42775581	328915	.	0	WBC	19:42767593_T_C	rs113028115	42767593	2.43949e-15	EUR	Vuckovic
328883	CTC-378H22.1;POU2F2	19	42628923	42637124	42766878	42775581	328915	.	0	NEU	19:42768770_G_A	rs117359636	42768770	9.67994e-11	EUR	Vuckovic
328883	CTC-378H22.1;POU2F2	19	42628923	42637124	42766878	42775581	328915	.	0	NEU	19:42768770_A_G	rs117359636	42768770	4.65e-10	transEthnic	Chen
57863	H3F3A;RP11-396C23.4	1	226246277	226250969	224631199	224637903	57404	.	1	NEU	1:224637070_C_T	rs10916617	224637070	2.42252e-23	EUR	Vuckovic	IRF4
57863	H3F3A;RP11-396C23.4	1	226246277	226250969	224631199	224637903	57404	.	1	WBC	1:224637790_T_C	rs35571080	224637790	3.5114e-23	EUR	Vuckovic	FOXC2;NR1H4
328911	AC006486.1;ERF;GSK3A	19	42744674	42757044	42766878	42775581	328915	.	0	WBC	19:42767593_T_C	rs113028115	42767593	2.43949e-15	EUR	Vuckovic
328911	AC006486.1;ERF;GSK3A	19	42744674	42757044	42766878	42775581	328915	.	0	NEU	19:42768770_G_A	rs117359636	42768770	9.67994e-11	EUR	Vuckovic
328911	AC006486.1;ERF;GSK3A	19	42744674	42757044	42766878	42775581	328915	.	0	NEU	19:42768770_A_G	rs117359636	42768770	4.65e-10	transEthnic	Chen
633718	BCKDHB	6	80815905	80836516	82460183	82466059	634230	FAM46A	1	NEU	6:82463376_C_T	rs915125	82463376	6.34978e-13	EUR	Vuckovic
633718	BCKDHB	6	80815905	80836516	82460183	82466059	634230	FAM46A	1	NEU	6:82463376_C_T	rs915125	82463376	1.12e-14	transEthnic	Chen
144428	AC091814.3;CLEC12A	12	10103061	10120148	9904414	9911471	144347	.	1	WBC	12:9905690_A_G	rs11052877	9905690	1.42598e-34	EUR	Vuckovic
144428	AC091814.3;CLEC12A	12	10103061	10120148	9904414	9911471	144347	.	1	WBC	12:9905690_A_G	rs11052877	9905690	4.08e-43	transEthnic	Chen
144428	AC091814.3;CLEC12A	12	10103061	10120148	9925676	9942260	144353	.	1	WBC	12:9926269_TAA_T	rs796878431	9926269	2.50222e-25	EUR	Vuckovic
144428	AC091814.3;CLEC12A	12	10103061	10120148	10096854	10099695	144425	.	1	NEU	12:10097609_C_T	rs28588142	10097609	7.08093e-09	EUR	Vuckovic
492370	ABCF3	3	183902355	183908534	183744652	183757288	492334	EEF1A1P8;HTR3D	0	WBC	3:183748913_C_T	rs55983424	183748913	1.15e-18	transEthnic	Chen
528070	AC004069.1;SNORA31	4	106024700	106028389	105862426	105864826	528014	.	0	WBC	4:105864529_ACT_A	rs199741557	105864529	5.31636e-17	EUR	Vuckovic
528070	AC004069.1;SNORA31	4	106024700	106028389	105862426	105864826	528014	.	0	NEU	4:105864529_ACT_A	rs199741557	105864529	1.79506e-17	EUR	Vuckovic
749852	DENND3;RP11-809O17.1	8	142136544	142143923	142196516	142202095	749865	.	1	WBC	8:142200205_T_TCATGTTTG	rs144741369	142200205	6.73017e-21	EUR	Vuckovic
749852	DENND3;RP11-809O17.1	8	142136544	142143923	142239641	142245612	749873	.	1	NEU	8:142245464_T_C	rs10875468	142245464	1.05149e-10	EUR	Vuckovic
749852	DENND3;RP11-809O17.1	8	142136544	142143923	142284019	142287611	749884	.	1	WBC	8:142284825_C_T	rs28608203	142284825	2.42136e-10	EUR	Vuckovic	NR0B1;YY1
749852	DENND3;RP11-809O17.1	8	142136544	142143923	142327280	142335232	749893	.	1	WBC	8:142329460_C_A	rs34634548	142329460	3.87243e-37	EUR	Vuckovic	BHLHE41;ESR2;MITF;RARG;RXRB;THRA;THRB;USF1
749852	DENND3;RP11-809O17.1	8	142136544	142143923	142327280	142335232	749893	.	1	NEU	8:142329460_C_A	rs34634548	142329460	1.07908e-35	EUR	Vuckovic	BHLHE41;ESR2;MITF;RARG;RXRB;THRA;THRB;USF1
749852	DENND3;RP11-809O17.1	8	142136544	142143923	142336235	142341617	749895	.	1	NEU	8:142337734_A_G	rs6985508	142337734	1.23e-39	transEthnic	Chen
749852	DENND3;RP11-809O17.1	8	142136544	142143923	142336235	142341617	749895	.	1	WBC	8:142337734_A_G	rs6985508	142337734	5.39e-41	transEthnic	Chen
5840	PIGV	1	27112453	27115733	27018057	27027743	5816	ARID1A;RP5-968P14.2	0	NEU	1:27021913_G_C	rs114165349	27021913	8.17382e-12	EUR	Vuckovic	HNF4A;NR2F1;NR2F6
378381	AC009506.1;BAZ2B	2	160470703	160474295	160665972	160679267	378446	.	1	NEU	2:160677375_C_G	rs12052715	160677375	4.89678e-35	EUR	Vuckovic
378381	AC009506.1;BAZ2B	2	160470703	160474295	160705069	160715709	378456	.	1	WBC	2:160707075_C_T	rs41264207	160707075	5.52367e-22	EUR	Vuckovic
378381	AC009506.1;BAZ2B	2	160470703	160474295	160705069	160715709	378456	.	1	NEU	2:160707075_C_T	rs41264207	160707075	1.51372e-29	EUR	Vuckovic
224429	FNTB	14	65452018	65455833	65517905	65521514	224444	.	1	NEU	14:65521158_A_C	rs73270847	65521158	1.95529e-11	EUR	Vuckovic	NFKB1
224429	FNTB	14	65452018	65455833	65524400	65536187	224446	.	1	WBC	14:65533555_T_G	rs55896900	65533555	6.7597e-10	EUR	Vuckovic	RFX1;RFX3
771392	AGTPBP1	9	88355594	88357369	86594077	86596433	770867	HNRNPK;RMI1	0	WBC	9:86595801_G_T	rs796003	86595801	1.99e-32	transEthnic	Chen
424679	BACH1-AS1;BACH1-IT2	21	30741895	30749173	30492471	30494052	424582	.	1	WBC	21:30492837_A_G	rs68046920	30492837	1.01079e-09	EUR	Vuckovic	KLF3;TBX2
96001	snoU13	10	112331271	112337328	111965601	111972285	95893	MXI1;RP11-549L6.3	0	WBC	10:111969919_C_T	rs113511609	111969919	1.84364e-10	EUR	Vuckovic	ZBTB7B
5845	ZDHHC18	1	27147799	27154952	26855141	26864507	5779	RPS6KA1	1	WBC	1:26859695_T_C	rs112750178	26859695	8.1734e-09	EUR	Vuckovic
5845	ZDHHC18	1	27147799	27154952	27018057	27027743	5816	ARID1A;RP5-968P14.2	1	NEU	1:27021913_G_C	rs114165349	27021913	8.17382e-12	EUR	Vuckovic	HNF4A;NR2F1;NR2F6
288181	CTD-2020K17.3;FMNL1	17	43306627	43324157	43333301	43342451	288185	MAP3K14-AS1;SPATA32	1	WBC	17:43337970_A_G	rs11656414	43337970	2.59037e-12	EUR	Vuckovic
288181	CTD-2020K17.3;FMNL1	17	43306627	43324157	43333301	43342451	288185	MAP3K14-AS1;SPATA32	1	WBC	17:43337970_A_G	rs11656414	43337970	2.71e-16	transEthnic	Chen
691298	SNORD112	7	104605223	104617668	104698758	104705292	691325	.	1	NEU	7:104704314_G_C	rs7805792	104704314	6.52934e-09	EUR	Vuckovic	FOXO3;MEF2D
691298	SNORD112	7	104605223	104617668	104698758	104705292	691325	.	1	WBC	7:104704314_C_G	rs7805792	104704314	4.41e-10	transEthnic	Chen
145190	LOH12CR1;LOH12CR2	12	12507457	12515147	12874876	12880508	145286	APOLD1;RP11-180M15.4	0	WBC	12:12877692_C_T	rs34325	12877692	1.26e-10	EAS	Chen
145190	LOH12CR1;LOH12CR2	12	12507457	12515147	12874876	12880508	145286	APOLD1;RP11-180M15.4	0	WBC	12:12878765_C_T	rs66561220	12878765	7.14e-25	transEthnic	Chen
145190	LOH12CR1;LOH12CR2	12	12507457	12515147	12880509	12889606	145287	.	0	WBC	12:12889302_AAC_A	rs142627190	12889302	2.42329e-15	EUR	Vuckovic
8994	SMAP2	1	40808519	40817618	40387528	40399581	8878	.	0	WBC	1:40391752_C_T	rs7542907	40391752	8.19e-11	transEthnic	Chen
158418	INHBE	12	57841970	57847045	57687505	57694039	158389	.	0	WBC	12:57692470_C_T	rs12313762	57692470	4.36e-10	transEthnic	Chen
737858	KLF10	8	103664646	103670885	103856654	103862713	737906	.	0	WBC	8:103856862_TAA_T	rs58965232	103856862	3.818e-20	EUR	Vuckovic
144514	GABARAPL1;RP11-656E20.5	12	10361208	10376337	9904414	9911471	144347	.	1	WBC	12:9905690_A_G	rs11052877	9905690	1.42598e-34	EUR	Vuckovic
144514	GABARAPL1;RP11-656E20.5	12	10361208	10376337	9904414	9911471	144347	.	1	WBC	12:9905690_A_G	rs11052877	9905690	4.08e-43	transEthnic	Chen
144514	GABARAPL1;RP11-656E20.5	12	10361208	10376337	9925676	9942260	144353	.	1	WBC	12:9926269_TAA_T	rs796878431	9926269	2.50222e-25	EUR	Vuckovic
227321	RNU4ATAC14P	14	75665248	75669231	75969548	75985681	227403	.	0	WBC	14:75981856_T_C	rs175714	75981856	1.13803e-09	EUR	Vuckovic	CTCF;GLIS3;INSM1;PLAG1;ZNF219
596891	RP11-215P8.3	5	133733373	133739069	133858909	133864992	596920	JADE2	0	NEU	5:133860101_T_C	rs329117	133860101	8.91734e-11	EUR	Vuckovic
596891	RP11-215P8.3	5	133733373	133739069	133858909	133864992	596920	JADE2	0	WBC	5:133863352_G_C	rs329121	133863352	2.0316e-09	EUR	Vuckovic	SP4;ZBTB7B
82244	ADO;RP11-436D10.3	10	64562869	64568265	64385228	64398958	82194	.	0	WBC	10:64389912_G_GCTCT	rs34838577	64389912	3.42519e-15	EUR	Vuckovic
327596	AC020907.2;CTD-2527I21.4;FXYD1;FXYD5;FXYD7;LGI4	19	35628459	35653696	35481379	35504877	327575	CTD-2527I21.7;GRAMD1A	1	WBC	19:35487933_C_G	rs67003112	35487933	4.65e-13	transEthnic	Chen	EGR4;MAZ;PURA;SP2;ZBTB7B;ZNF219
327596	AC020907.2;CTD-2527I21.4;FXYD1;FXYD5;FXYD7;LGI4	19	35628459	35653696	35939222	35942261	327650	FFAR2	1	NEU	19:35941879_T_A	rs416633	35941879	4.91394e-09	EUR	Vuckovic	NR3C1
655662	RP1-12G14.6	6	149891639	149898098	151716137	151721759	656130	.	0	WBC	6:151721749_A_G	rs7771156	151721749	5.79e-10	transEthnic	Chen
517759	RASSF6	4	74485818	74489015	74958535	74962927	517911	.	1	WBC	4:74959996_A_G	rs11725704	74959996	7.52667e-194	EUR	Vuckovic
517759	RASSF6	4	74485818	74489015	74958535	74962927	517911	.	1	NEU	4:74959996_A_G	rs11725704	74959996	3.72398e-249	EUR	Vuckovic
517759	RASSF6	4	74485818	74489015	74958535	74962927	517911	.	1	WBC	4:74959996_A_G	rs11725704	74959996	6.47e-270	transEthnic	Chen
517759	RASSF6	4	74485818	74489015	74967509	74972547	517916	.	1	WBC	4:74971196_A_G	rs549280	74971196	3.55e-37	EAS	Chen
517759	RASSF6	4	74485818	74489015	74972881	74981052	517918	MTHFD2L	1	NEU	4:74978340_C_T	rs1866755	74978340	1.01e-32	EAS	Chen
770793	RP11-522I20.3;UBQLN1	9	86318677	86325704	86575618	86582142	770861	.	1	NEU	9:86577541_A_G	rs796007	86577541	5.74e-19	transEthnic	Chen
770793	RP11-522I20.3;UBQLN1	9	86318677	86325704	86582688	86585020	770863	MIR7-1	1	NEU	9:86582925_T_TAATA	rs113904294	86582925	2.13499e-19	EUR	Vuckovic
770793	RP11-522I20.3;UBQLN1	9	86318677	86325704	86582688	86585020	770863	MIR7-1	1	WBC	9:86582925_T_TAATA	rs113904294	86582925	2.76617e-25	EUR	Vuckovic
770793	RP11-522I20.3;UBQLN1	9	86318677	86325704	86594077	86596433	770867	HNRNPK;RMI1	1	WBC	9:86595801_G_T	rs796003	86595801	1.99e-32	transEthnic	Chen
636809	RP11-63K6.7	6	90626455	90630547	90961466	90963927	636889	.	0	WBC	6:90963614_A_AT	rs148639908	90963614	1.02829e-23	EUR	Vuckovic
636809	RP11-63K6.7	6	90626455	90630547	90994724	90997205	636899	.	0	WBC	6:90996349_C_T	rs4142967	90996349	1.11e-26	transEthnic	Chen	LHX2;PDX1;VSX2
397070	CTDSP1;RP11-378A13.2	2	219261830	219266623	219020056	219022996	397014	.	0	NEU	2:219020958_C_T	rs114050631	219020958	2.17265e-48	EUR	Vuckovic
397070	CTDSP1;RP11-378A13.2	2	219261830	219266623	219020056	219022996	397014	.	0	WBC	2:219020958_C_T	rs114050631	219020958	6.38128e-38	EUR	Vuckovic
397070	CTDSP1;RP11-378A13.2	2	219261830	219266623	219020056	219022996	397014	.	0	WBC	2:219021013_C_T	rs151059019	219021013	1.27e-19	EAS	Chen
397070	CTDSP1;RP11-378A13.2	2	219261830	219266623	219066686	219070124	397028	.	0	NEU	2:219069806_A_G	rs191597583	219069806	1.02e-19	EAS	Chen
397070	CTDSP1;RP11-378A13.2	2	219261830	219266623	219119543	219131509	397046	AAMP;GPBAR1;RP11-378A13.1	0	WBC	2:219124921_T_A	rs13003334	219124921	3.46691e-17	EUR	Vuckovic
397070	CTDSP1;RP11-378A13.2	2	219261830	219266623	219134749	219135860	397048	AAMP;PNKD	0	NEU	2:219134950_C_T	rs13419763	219134950	4.75682e-17	EUR	Vuckovic
327633	FFAR3	19	35845612	35854580	35939222	35942261	327650	FFAR2	1	NEU	19:35941879_T_A	rs416633	35941879	4.91394e-09	EUR	Vuckovic	NR3C1
448823	GORASP1;TTC21A	3	39148081	39150160	39306340	39308591	448862	.	1	WBC	3:39307162_G_A	rs3732378	39307162	7.26923e-16	EUR	Vuckovic
448823	GORASP1;TTC21A	3	39148081	39150160	39306340	39308591	448862	.	1	WBC	3:39307162_A_G	rs3732378	39307162	6.17e-15	transEthnic	Chen
675642	PKD1L1	7	47987958	47993938	48115109	48117507	675681	.	1	WBC	7:48116823_C_T	rs2686802	48116823	5.09e-11	transEthnic	Chen
160782	TBC1D30	12	65173998	65179307	64974058	64976227	160722	.	1	NEU	12:64976049_C_A	rs1245035	64976049	6.6753e-14	EUR	Vuckovic	HIF1A
160782	TBC1D30	12	65173998	65179307	64974058	64976227	160722	.	1	WBC	12:64976049_C_A	rs1245035	64976049	3.39795e-12	EUR	Vuckovic	HIF1A
160782	TBC1D30	12	65173998	65179307	64974058	64976227	160722	.	1	NEU	12:64976049_A_C	rs1245035	64976049	3.69e-13	transEthnic	Chen
160782	TBC1D30	12	65173998	65179307	64974058	64976227	160722	.	1	WBC	12:64976049_A_C	rs1245035	64976049	2.21e-11	transEthnic	Chen
352740	MXD1;SNRNP27	2	70123345	70127951	70353143	70355763	352791	.	0	NEU	2:70355627_A_T	rs11695747	70355627	7.03e-14	transEthnic	Chen
352740	MXD1;SNRNP27	2	70123345	70127951	70396360	70408468	352801	.	0	WBC	2:70407205_C_G	rs141314120	70407205	2.31331e-18	EUR	Vuckovic	MYOG;NHLH1;PAX5;RARG;TFAP4;MYOG;NHLH1;PAX5;RARG;TFAP4
352740	MXD1;SNRNP27	2	70123345	70127951	70396360	70408468	352801	.	0	NEU	2:70407205_C_G	rs141314120	70407205	3.04994e-14	EUR	Vuckovic	MYOG;NHLH1;PAX5;RARG;TFAP4;MYOG;NHLH1;PAX5;RARG;TFAP4
34291	RBM8A;RP11-315I20.1	1	145503235	145513770	145470529	145471227	34284	.	0	NEU	1:145471191_G_T	rs704984	145471191	2.32e-19	AFR	Chen
34291	RBM8A;RP11-315I20.1	1	145503235	145513770	145470529	145471227	34284	.	0	NEU	1:145471191_G_T	rs704984	145471191	6.69e-16	transEthnic	Chen
749848	DENND3	8	142123526	142129764	142196516	142202095	749865	.	1	WBC	8:142200205_T_TCATGTTTG	rs144741369	142200205	6.73017e-21	EUR	Vuckovic
749848	DENND3	8	142123526	142129764	142239641	142245612	749873	.	1	NEU	8:142245464_T_C	rs10875468	142245464	1.05149e-10	EUR	Vuckovic
749848	DENND3	8	142123526	142129764	142284019	142287611	749884	.	1	WBC	8:142284825_C_T	rs28608203	142284825	2.42136e-10	EUR	Vuckovic	NR0B1;YY1
749848	DENND3	8	142123526	142129764	142327280	142335232	749893	.	1	WBC	8:142329460_C_A	rs34634548	142329460	3.87243e-37	EUR	Vuckovic	BHLHE41;ESR2;MITF;RARG;RXRB;THRA;THRB;USF1
749848	DENND3	8	142123526	142129764	142327280	142335232	749893	.	1	NEU	8:142329460_C_A	rs34634548	142329460	1.07908e-35	EUR	Vuckovic	BHLHE41;ESR2;MITF;RARG;RXRB;THRA;THRB;USF1
749848	DENND3	8	142123526	142129764	142336235	142341617	749895	.	1	NEU	8:142337734_A_G	rs6985508	142337734	1.23e-39	transEthnic	Chen
749848	DENND3	8	142123526	142129764	142336235	142341617	749895	.	1	WBC	8:142337734_A_G	rs6985508	142337734	5.39e-41	transEthnic	Chen
364107	ACTR3;RP11-141B14.1	2	114645986	114651473	113531512	113539305	363801	.	0	NEU	2:113539246_C_T	rs3783531	113539246	1.88333e-14	EUR	Vuckovic	MYOD1
749718	CHRAC1;CTA-204B4.2	8	141517849	141527004	142336235	142341617	749895	.	1	NEU	8:142337734_A_G	rs6985508	142337734	1.23e-39	transEthnic	Chen
749718	CHRAC1;CTA-204B4.2	8	141517849	141527004	142336235	142341617	749895	.	1	WBC	8:142337734_A_G	rs6985508	142337734	5.39e-41	transEthnic	Chen
330502	SIGLEC19P;SIGLEC7	19	51643530	51653293	51865292	51879364	330542	CLDND2;CTD-2616J11.10;CTD-2616J11.11;ETFB;NKG7	1	NEU	19:51879291_G_A	rs17716331	51879291	2.28404e-14	EUR	Vuckovic	ZBTB33
287130	MSL1	17	38268855	38280299	38281234	38312146	287132	AC068669.1;CASC3;MSL1	0	WBC	17:38303605_A_G	rs553814563	38303605	5.87155e-08	EUR	Vuckovic
287130	MSL1	17	38268855	38280299	38348594	38354949	287144	.	0	WBC	17:38352388_C_A	rs34223321	38352388	1.52391e-48	EUR	Vuckovic
287130	MSL1	17	38268855	38280299	38360897	38367702	287146	.	0	NEU	17:38362366_A_G	rs61024420	38362366	2.57345e-51	EUR	Vuckovic
649464	RPL5P21;Z97352.1	6	130066464	130078570	130346636	130365309	649576	.	0	WBC	6:130349119_C_T	rs6569648	130349119	1.83734e-09	EUR	Vuckovic	MYBL2
649464	RPL5P21;Z97352.1	6	130066464	130078570	130372957	130380060	649582	.	0	WBC	6:130379854_C_T	rs9375700	130379854	5.39e-15	transEthnic	Chen
252639	BCL2A1	15	80256992	80274822	80276090	80276815	252641	.	1	WBC	15:80276378_C_T	rs59631876	80276378	5.14e-19	EAS	Chen
252639	BCL2A1	15	80256992	80274822	80276090	80276815	252641	.	1	WBC	15:80276378_C_T	rs59631876	80276378	2.51e-16	transEthnic	Chen
