# Supplementary material for: Super interactive promoters provide insight into cell type-specific regulatory networks in blood lineage cell types
Source: PLoS Genet. 2022 Jan 31;18(1):e1009984. doi: 10.1371/journal.pgen.1009984 (PMC8830683; doi:10.1371/journal.pgen.1009984)
Supplement: S3 Dataset — Each sheet in the Excel file details the SIP subnetworks for a cell type and a particular phenotype. The naming convention for each sheet is “CellType_Phenotype”. A table of abbreviations and total SIP subnetworks for the cell type/phenotype combinations can be found on the first sheet, “README”, along with column descriptions. (XLSX) [file pgen.1009984.s035.xlsx]

## Sheet: README
Description of Columns				Abbreviations and Number of Subnetworks
Column	Description	Data Source		Cell Type	Cell Type (full)	Phenotype	Phenotype (full)	n Subnetworks
baitID	unique promoter bait (and within cell type group/phenotype subnetwork) identifier	[1]		Ery	Erythrocyte	HCT	Hematocrit	2
baitName	gene name(s)	[1]		Ery	Erythrocyte	HGB	Hemoglobin	2
baitChr	bait chromosome	[1]		Ery	Erythrocyte	MCH	Mean corpuscular hemoglobin	7
baitStart	bait start location	[1]		Ery	Erythrocyte	MCHC	MCH concentration	3
baitEnd	bait end location	[1]		Ery	Erythrocyte	RBC	Red blood cell count	4
oeStart	other end (PIR) start location	[1]		Ery	Erythrocyte	RDW	RBC distribution width	11
oeEnd	other end (PIR) end location	[1]		MacMon	Macrophage/Monocyte	MONO	Monocyte count	5
oeID	unique other end identifier	[1]		MacMon	Macrophage/Monocyte	WBC	White blood cell count	1
oeName	gene name(s) of PIR	[1]		MK	Megakaryocyte	PLT	Platelet count	14
MarkerName	marker name of GWAS variant	[2]		MK	Megakaryocyte	MPV	Mean platelet volume	10
rsID	variant rsID	[2]		nCD4	Naive CD4 T-cell	LYM	Lymphocyte count	15
POS_(hg19)	position of variant	[2]		nCD4	Naive CD4 T-cell	WBC	White blood cell count	2
nPIRs	number of PIRs (other ends) in the subnetwork	NA		Neu	Neutrophil	NEU	Neutrophil Count	16	note that neutrophil ATAC-seq data is unavailable and therefore
nSNPs	number of independent SIPs overlapping the PIRs in the subnetwork	NA		Neu	Neutrophil	WBC	White blood cell count	22	these PIRs in these subnetworks do not overlap an ATAC-seq peak
Reference
1. Javierre BM, Burren OS, Wilder SP, Kreuzhuber R, Hill SM, Sewitz S, et al. Lineage-Specific Genome Architecture Links Enhancers and Non-coding Disease Variants to Target Gene Promoters. Cell. 2016;167(5):1369-84 e19. Epub 2016/11/20. doi: 10.1016/j.cell.2016.09.037. PubMed PMID: 27863249; PubMed Central PMCID: PMCPMC5123897.
2. Vuckovic D, Bao EL, Akbari P, Lareau CA, Mousas A, Jiang T, et al. The Polygenic and Monogenic Basis of Blood Traits and Diseases. Cell. 2020;182(5):1214-31.e11. Epub 2020/09/06. doi: 10.1016/j.cell.2020.08.008. PubMed PMID: 32888494.

## Sheet: ERY_HCT
baitID	baitName	baitChr	baitStart	baitEnd	oeStart	oeEnd	oeID	oeName	MarkerName	rsID	POS_(hg19)	nPIRs	nSNPs
622745	C6orf223;RP5-1120P11.1	6	43966636	43978360	43721503	43730521	622694	.	6:43722953_A_T	rs833051	43722953	3	3
622745	C6orf223;RP5-1120P11.1	6	43966636	43978360	43731585	43743257	622696	RP1-261G23.7;VEGFA	6:43737486_C_T	rs833061	43737486	3	3
622745	C6orf223;RP5-1120P11.1	6	43966636	43978360	44027857	44031356	622754	.	6:44030011_A_G	rs833805	44030011	3	3
622696	RP1-261G23.7;VEGFA	6	43731585	43743257	43934321	43944833	622736	.	6:43941137_T_C	rs17287978	43941137	2	2
622696	RP1-261G23.7;VEGFA	6	43731585	43743257	44027857	44031356	622754	.	6:44030011_A_G	rs833805	44030011	2	2

## Sheet: ERY_HGB
baitID	baitName	baitChr	baitStart	baitEnd	oeStart	oeEnd	oeID	oeName	MarkerName	rsID	POS_(hg19)	nPIRs	nSNPs
622696	RP1-261G23.7;VEGFA	6	43731585	43743257	43934321	43944833	622736	.	6:43941137_T_C	rs17287978	43941137	2	2
622696	RP1-261G23.7;VEGFA	6	43731585	43743257	44027857	44031356	622754	.	6:44030011_A_G	rs833805	44030011	2	2
622745	C6orf223;RP5-1120P11.1	6	43966636	43978360	43731585	43743257	622696	RP1-261G23.7;VEGFA	6:43737486_C_T	rs833061	43737486	2	2
622745	C6orf223;RP5-1120P11.1	6	43966636	43978360	44027857	44031356	622754	.	6:44030011_A_G	rs833805	44030011	2	2

## Sheet: ERY_MCH
baitID	baitName	baitChr	baitStart	baitEnd	oeStart	oeEnd	oeID	oeName	MarkerName	rsID	POS_(hg19)	nPIRs	nSNPs
119440	RP11-872D17.8;SLC43A3	11	57188288	57197725	57170562	57173466	119431	.	11:57173433_A_G	rs11229023	57173433	2	2
119440	RP11-872D17.8;SLC43A3	11	57188288	57197725	57413535	57427540	119488	AP000662.4;CLP1;YPEL4	11:57421457_C_A	rs7117878	57421457	2	2
119458	SLC43A1	11	57280663	57286440	57170562	57173466	119431	.	11:57173433_A_G	rs11229023	57173433	2	2
119458	SLC43A1	11	57280663	57286440	57413535	57427540	119488	AP000662.4;CLP1;YPEL4	11:57421457_C_A	rs7117878	57421457	2	2
119460	TIMM10	11	57295377	57298400	57170562	57173466	119431	.	11:57173433_A_G	rs11229023	57173433	2	2
119460	TIMM10	11	57295377	57298400	57413535	57427540	119488	AP000662.4;CLP1;YPEL4	11:57421457_C_A	rs7117878	57421457	2	2
157402	AMHR2	12	53815443	53820530	53721566	53732140	157380	.	12:53727545_T_C	rs930900	53727545	2	2
157402	AMHR2	12	53815443	53820530	53756153	53767839	157391	.	12:53757831_A_G	rs12582170	53757831	2	2
266203	RP11-170L3.2;ZNF267	16	31879803	31892512	30984589	31014039	266015	AC135048.1;HSD3B7;STX1B	16:30987380_GT_G	rs67517081	30987380	2	2
266203	RP11-170L3.2;ZNF267	16	31879803	31892512	31497401	31527040	266109	AC026471.6;C16orf58;RP11-452L6.7;SLC5A2	16:31519995_G_T	rs11866003	31519995	2	2
608571	BOD1	5	173040111	173048561	173286929	173288067	608628	.	5:173287763_G_A	rs875742	173287763	2	2
608571	BOD1	5	173040111	173048561	173303513	173311147	608636	.	5:173305432_T_C	rs359477	173305432	2	2
752041	JAK2	9	4977624	4986440	4756520	4772881	751976	.	9:4763176_T_C	rs385893	4763176	2	2
752041	JAK2	9	4977624	4986440	4852338	4852642	752001	.	9:4852599_A_G	rs10758656	4852599	2	2

## Sheet: ERY_MCHC
baitID	baitName	baitChr	baitStart	baitEnd	oeStart	oeEnd	oeID	oeName	MarkerName	rsID	POS_(hg19)	nPIRs	nSNPs
136563	AP000936.4;SIK3	11	116968002	116974060	116647667	116651043	136485	.	11:116648917_G_C	rs964184	116648917	2	2
136563	AP000936.4;SIK3	11	116968002	116974060	116657530	116663529	136490	APOA5;ZNF259	11:116663128_C_T	rs45611741	116663128	2	2
136573	PAFAH1B2;RP11-109L13.5	11	117014364	117016742	116647667	116651043	136485	.	11:116648917_G_C	rs964184	116648917	2	2
136573	PAFAH1B2;RP11-109L13.5	11	117014364	117016742	116657530	116663529	136490	APOA5;ZNF259	11:116663128_C_T	rs45611741	116663128	2	2
136593	PCSK7;RNF214	11	117092174	117109710	116647667	116651043	136485	.	11:116648917_G_C	rs964184	116648917	2	2
136593	PCSK7;RNF214	11	117092174	117109710	116657530	116663529	136490	APOA5;ZNF259	11:116663128_C_T	rs45611741	116663128	2	2

## Sheet: ERY_RBC
baitID	baitName	baitChr	baitStart	baitEnd	oeStart	oeEnd	oeID	oeName	MarkerName	rsID	POS_(hg19)	nPIRs	nSNPs
76673	MARCH8	10	46088525	46093353	45948805	45965760	76641	.	10:45952896_C_G	rs77677521	45952896	2	2
76673	MARCH8	10	46088525	46093353	45965761	45966484	76642	.	10:45966422_G_A	rs901683	45966422	2	2
76691	ZFAND4	10	46167435	46171636	45948805	45965760	76641	.	10:45952896_C_G	rs77677521	45952896	2	2
76691	ZFAND4	10	46167435	46171636	45965761	45966484	76642	.	10:45966422_G_A	rs901683	45966422	2	2
622696	RP1-261G23.7;VEGFA	6	43731585	43743257	43934321	43944833	622736	.	6:43941137_T_C	rs17287978	43941137	2	2
622696	RP1-261G23.7;VEGFA	6	43731585	43743257	44027857	44031356	622754	.	6:44030011_A_G	rs833805	44030011	2	2
622745	C6orf223;RP5-1120P11.1	6	43966636	43978360	43731585	43743257	622696	RP1-261G23.7;VEGFA	6:43737486_C_T	rs833061	43737486	2	2
622745	C6orf223;RP5-1120P11.1	6	43966636	43978360	44027857	44031356	622754	.	6:44030011_A_G	rs833805	44030011	2	2

## Sheet: ERY_RDW
baitID	baitName	baitChr	baitStart	baitEnd	oeStart	oeEnd	oeID	oeName	MarkerName	rsID	POS_(hg19)	nPIRs	nSNPs
136563	AP000936.4;SIK3	11	116968002	116974060	116647667	116651043	136485	.	11:116648917_G_C	rs964184	116648917	2	2
136563	AP000936.4;SIK3	11	116968002	116974060	116689766	116707937	136496	APOA1-AS;APOA4;APOC3	11:116701354_G_A	rs138326449	116701354	2	2
136573	PAFAH1B2;RP11-109L13.5	11	117014364	117016742	116647667	116651043	136485	.	11:116648917_G_C	rs964184	116648917	2	2
136573	PAFAH1B2;RP11-109L13.5	11	117014364	117016742	116689766	116707937	136496	APOA1-AS;APOA4;APOC3	11:116701354_G_A	rs138326449	116701354	2	2
495923	SLC51A;Y_RNA;ZDHHC19	3	195921412	195943608	195789102	195794982	495898	.	3:195792870_C_A	rs3789135	195792870	2	2
495923	SLC51A;Y_RNA;ZDHHC19	3	195921412	195943608	195799613	195805124	495903	RNU7-18P	3:195804021_G_A	rs41300435	195804021	2	2
618801	HIST1H4J	6	27790966	27792446	26034592	26050868	618286	HIST1H2BB;HIST1H3C;U91328.2	6:26046565_G_A	rs7756117	26046565	2	2
618801	HIST1H4J	6	27790966	27792446	26097561	26107989	618301	HIST1H4C	6:26104632_T_G	rs198851	26104632	2	2
618802	HIST1H4K	6	27792447	27801291	26034592	26050868	618286	HIST1H2BB;HIST1H3C;U91328.2	6:26046565_G_A	rs7756117	26046565	2	2
618802	HIST1H4K	6	27792447	27801291	26097561	26107989	618301	HIST1H4C	6:26104632_T_G	rs198851	26104632	2	2
618814	HIST1H1B	6	27834351	27837620	26034592	26050868	618286	HIST1H2BB;HIST1H3C;U91328.2	6:26046565_G_A	rs7756117	26046565	2	2
618814	HIST1H1B	6	27834351	27837620	26097561	26107989	618301	HIST1H4C	6:26104632_T_G	rs198851	26104632	2	2
618815	HIST1H3I	6	27837621	27840381	26034592	26050868	618286	HIST1H2BB;HIST1H3C;U91328.2	6:26046565_G_A	rs7756117	26046565	2	2
618815	HIST1H3I	6	27837621	27840381	26097561	26107989	618301	HIST1H4C	6:26104632_T_G	rs198851	26104632	2	2
618816	HIST1H4L	6	27840382	27845139	26034592	26050868	618286	HIST1H2BB;HIST1H3C;U91328.2	6:26046565_G_A	rs7756117	26046565	2	2
618816	HIST1H4L	6	27840382	27845139	26097561	26107989	618301	HIST1H4C	6:26104632_T_G	rs198851	26104632	2	2
618822	HIST1H2AM;HIST1H3J	6	27858120	27861034	26034592	26050868	618286	HIST1H2BB;HIST1H3C;U91328.2	6:26046565_G_A	rs7756117	26046565	2	2
618822	HIST1H2AM;HIST1H3J	6	27858120	27861034	26097561	26107989	618301	HIST1H4C	6:26104632_T_G	rs198851	26104632	2	2
622675	MRPS18A	6	43654731	43655823	44119162	44128449	622780	CAPN11	6:44124954_T_C	rs9394987	44124954	2	2
622675	MRPS18A	6	43654731	43655823	44200920	44205640	622788	.	6:44202352_C_T	rs6458375	44202352	2	2
752041	JAK2	9	4977624	4986440	4756520	4772881	751976	.	9:4763368_C_A	rs409950	4763368	2	2
752041	JAK2	9	4977624	4986440	4852338	4852642	752001	.	9:4852599_A_G	rs10758656	4852599	2	2

## Sheet: MACMON_MONO
baitID	baitName	baitChr	baitStart	baitEnd	oeStart	oeEnd	oeID	oeName	MarkerName	rsID	POS_(hg19)	nPIRs	nSNPs
60196	IRF2BP2;RP4-781K5.2	1	234740384	234749444	234907824	234916040	60250	.	1:234909298_C_T	rs4626924	234909298	3	3
60196	IRF2BP2;RP4-781K5.2	1	234740384	234749444	235095489	235099455	60298	.	1:235097741_G_C	rs115441532	235097741	3	3
60196	IRF2BP2;RP4-781K5.2	1	234740384	234749444	235111957	235113831	60305	.	1:235113008_G_A	rs72632294	235113008	3	3
60190	U8	1	234728394	234732618	235095489	235099455	60298	.	1:235097741_G_C	rs115441532	235097741	2	2
60190	U8	1	234728394	234732618	235111957	235113831	60305	.	1:235113008_G_A	rs72632294	235113008	2	2
450883	CCR1	3	46249531	46250931	46390630	46401080	450926	CCR2	3:46399764_T_A	rs200491743	46399764	2	2
450883	CCR1	3	46249531	46250931	46406212	46410196	450930	.	3:46406367_C_T	rs2213290	46406367	2	2
676377	IKZF1	7	50341186	50347256	50305428	50311993	676362	.	7:50307334_A_G	rs4385425	50307334	2	2
676377	IKZF1	7	50341186	50347256	50323899	50325342	676368	.	7:50324652_A_G	rs4917131	50324652	2	2
676389	#N/A	7	50411807	50412756	50323899	50325342	676368	.	7:50324652_A_G	rs4917131	50324652	2	2
676389	#N/A	7	50411807	50412756	50341186	50347256	676377	IKZF1	7:50346798_T_G	rs184710845	50346798	2	2

## Sheet: MACMON_WBC
baitID	baitName	baitChr	baitStart	baitEnd	oeStart	oeEnd	oeID	oeName	MarkerName	rsID	POS_(hg19)	nPIRs	nSNPs
427447	ETS2	21	40174503	40179024	39857194	39860903	427371	.	21:39859190_A_G	rs2212931	39859190	2	2
427447	ETS2	21	40174503	40179024	40454918	40468016	427516	.	21:40463283_G_A	rs9977672	40463283	2	2

## Sheet: MK_PLT
baitID	baitName	baitChr	baitStart	baitEnd	oeStart	oeEnd	oeID	oeName	MarkerName	rsID	POS_(hg19)	nPIRs	nSNPs
752041	JAK2	9	4977624	4986440	4756520	4772881	751976	.	9:4763368_C_A	rs409950	4763368	4	6
752041	JAK2	9	4977624	4986440	4756520	4772881	751976	.	9:4763491_G_A	rs12005199	4763491	4	6
752041	JAK2	9	4977624	4986440	4756520	4772881	751976	.	9:4764332_G_C	rs77265585	4764332	4	6
752041	JAK2	9	4977624	4986440	4802386	4812167	751982	.	9:4807380_T_C	rs7048196	4807380	4	6
752041	JAK2	9	4977624	4986440	4829928	4834861	751994	.	9:4833375_C_G	rs190434396	4833375	4	6
752041	JAK2	9	4977624	4986440	4852643	4856150	752002	.	9:4855912_C_T	rs508227	4855912	4	6
492451	EIF2B5-AS1	3	184268513	184275458	184071398	184085257	492406	CLCN2;POLR2H	3:184085058_T_C	rs4912485	184085058	3	8
492451	EIF2B5-AS1	3	184268513	184275458	184086724	184089190	492410	.	3:184088987_A_G	rs28550009	184088987	3	8
492451	EIF2B5-AS1	3	184268513	184275458	184089813	184100052	492412	CHRD;THPO	3:184090242_C_T	rs78565404	184090242	3	8
492451	EIF2B5-AS1	3	184268513	184275458	184089813	184100052	492412	CHRD;THPO	3:184090266_C_T	rs6141	184090266	3	8
492451	EIF2B5-AS1	3	184268513	184275458	184089813	184100052	492412	CHRD;THPO	3:184091102_T_G	rs572476245	184091102	3	8
492451	EIF2B5-AS1	3	184268513	184275458	184089813	184100052	492412	CHRD;THPO	3:184091383_T_TGGAA	rs55827759	184091383	3	8
492451	EIF2B5-AS1	3	184268513	184275458	184089813	184100052	492412	CHRD;THPO	3:184093040_G_A	rs34623301	184093040	3	8
492451	EIF2B5-AS1	3	184268513	184275458	184089813	184100052	492412	CHRD;THPO	3:184099271_C_CT	rs149400260	184099271	3	8
492452	EPHB3	3	184275459	184280993	184071398	184085257	492406	CLCN2;POLR2H	3:184085058_T_C	rs4912485	184085058	3	8
492452	EPHB3	3	184275459	184280993	184086724	184089190	492410	.	3:184088987_A_G	rs28550009	184088987	3	8
492452	EPHB3	3	184275459	184280993	184089813	184100052	492412	CHRD;THPO	3:184090242_C_T	rs78565404	184090242	3	8
492452	EPHB3	3	184275459	184280993	184089813	184100052	492412	CHRD;THPO	3:184090266_C_T	rs6141	184090266	3	8
492452	EPHB3	3	184275459	184280993	184089813	184100052	492412	CHRD;THPO	3:184091102_T_G	rs572476245	184091102	3	8
492452	EPHB3	3	184275459	184280993	184089813	184100052	492412	CHRD;THPO	3:184091383_T_TGGAA	rs55827759	184091383	3	8
492452	EPHB3	3	184275459	184280993	184089813	184100052	492412	CHRD;THPO	3:184093040_G_A	rs34623301	184093040	3	8
492452	EPHB3	3	184275459	184280993	184089813	184100052	492412	CHRD;THPO	3:184099271_C_CT	rs149400260	184099271	3	8
41414	METTL13	1	171750038	171751187	171928170	171935431	41473	.	1:171929451_A_G	rs56125409	171929451	2	2
41414	METTL13	1	171750038	171751187	171939084	171940942	41477	.	1:171939290_C_A	rs2038479	171939290	2	2
119486	MIR130A	11	57408121	57411419	57188288	57197725	119440	RP11-872D17.8;SLC43A3	11:57195237_A_G	rs17151908	57195237	2	2
119486	MIR130A	11	57408121	57411419	57364931	57379057	119475	.	11:57372526_A_G	rs28362951	57372526	2	2
135650	ZBTB16	11	113929460	113932061	113981482	113982441	135657	.	11:113982321_T_A	rs73000965	113982321	2	2
135650	ZBTB16	11	113929460	113932061	114096800	114105856	135692	.	11:114101353_T_TG	rs143055445	114101353	2	2
135654	AP000908.1	11	113954239	113969656	113981482	113982441	135657	.	11:113982321_T_A	rs73000965	113982321	2	2
135654	AP000908.1	11	113954239	113969656	114096800	114105856	135692	.	11:114101353_T_TG	rs143055445	114101353	2	2
135697	NNMT	11	114127328	114130511	113939368	113954238	135653	.	11:113953622_G_A	rs73000929	113953622	2	2
135697	NNMT	11	114127328	114130511	113981482	113982441	135657	.	11:113982321_T_A	rs73000965	113982321	2	2
204753	ABCC4	13	95951787	95955271	95895708	95897341	204741	.	13:95896499_A_G	rs7324464	95896499	2	2
204753	ABCC4	13	95951787	95955271	95899574	95902206	204745	.	13:95899607_A_G	rs4148436	95899607	2	2
204754	#N/A	13	95955272	95959826	95895708	95897341	204741	.	13:95896499_A_G	rs7324464	95896499	2	2
204754	#N/A	13	95955272	95959826	95899574	95902206	204745	.	13:95899607_A_G	rs4148436	95899607	2	2
331331	RPL28;TMEM238	19	55892329	55898826	55663151	55681954	331294	CTD-2587H24.4;CTD-2587H24.5;DNAAF3;snoU13;TNNI3	19:55668722_C_CCTGT	0	55668722	2	3
331331	RPL28;TMEM238	19	55892329	55898826	55687349	55701033	331300	SYT5	19:55697712_G_A	rs147881000	55697712	2	3
331331	RPL28;TMEM238	19	55892329	55898826	55687349	55701033	331300	SYT5	19:55700372_G_A	rs78287392	55700372	2	3
436717	MLC1	22	50520885	50524558	50628733	50629790	436739	.	22:50628937_G_A	rs75107793	50628937	2	2
436717	MLC1	22	50520885	50524558	50629791	50638609	436740	.	22:50637922_G_C	rs6712	50637922	2	2
604542	CCNJL	5	159766712	159776138	159593674	159603242	604504	.	5:159595894_G_C	rs4538653	159595894	2	2
604542	CCNJL	5	159766712	159776138	159635517	159643144	604512	.	5:159640652_G_A	rs6556482	159640652	2	2
619743	DDX39B-AS1;DDX39B	6	31509720	31511142	31583305	31585091	619751	.	6:31583312_G_A	rs2736182	31583312	2	2
619743	DDX39B-AS1;DDX39B	6	31509720	31511142	31925203	31947600	619813	DXO;NELFE;SKIV2L;STK19	6:31935750_G_A	rs106287	31935750	2	2

[truncated: 5 more sheets: MK_MPV, NCD4_LYM, NCD4_WBC, NEU_NEU, NEU_WBC]
